# Supplementary material for: 1-(2-Chloro­acet­yl)-3-methyl-2,6-bis­(3,4,5-trimethoxy­phen­yl)piperidine-4-one
Source: Acta Crystallogr Sect E Struct Rep Online. 2009 May 7;65(Pt 6):o1237. doi: 10.1107/S1600536809015864 (PMC2969802; doi:10.1107/S1600536809015864)
Supplement: Supplementary file 2 [file e-65-o1237-Isup2.hkl]

# 
# h,k,l, Fc-squared, Fo-squared, sigma(Fo-squared) and status flag 
# 
data_I
_shelx_title ' gyn-3' 
_shelx_refln_list_code          4 
_shelx_F_calc_maximum      286.25 
_exptl_crystal_F_000      2208.00 
_reflns_d_resolution_high  0.8409 
 
loop_ 
 _symmetry_equiv_pos_as_xyz 
 'x, y, z' 
 '-x+1/2, -y, z+1/2' 
 'x+1/2, -y+1/2, -z' 
 '-x, y+1/2, -z+1/2' 
 '-x, -y, -z' 
 'x-1/2, y, -z-1/2' 
 '-x-1/2, y-1/2, z' 
 'x, -y-1/2, z-1/2' 
 
_cell_length_a    13.8720 
_cell_length_b    16.5110 
_cell_length_c    22.8120 
_cell_angle_alpha  90.000 
_cell_angle_beta   90.000 
_cell_angle_gamma  90.000 
 
_shelx_F_squared_multiplier     1.000 
 
loop_ 
 _refln_index_h 
 _refln_index_k 
 _refln_index_l 
 _refln_F_squared_calc 
 _refln_F_squared_meas 
 _refln_F_squared_sigma 
 _refln_observed_status 
   2   0   0        2.53       13.69      1.62 o 
   4   0   0    14379.09    13056.90    202.09 o 
   6   0   0     1116.89     1033.87     31.02 o 
   8   0   0       54.21       25.85     10.02 o 
  10   0   0      991.93     1119.57     29.60 o 
  12   0   0     1354.22     1365.80     53.47 o 
  14   0   0       85.95       97.37     21.40 o 
  16   0   0       32.09       32.79     14.50 o 
   2   1   0    27745.15    26222.92    390.53 o 
   4   1   0     1142.31     1024.82     14.13 o 
   6   1   0    14299.10    16136.05    178.71 o 
   8   1   0      464.23      446.95     11.91 o 
  10   1   0     1618.78     1646.28     37.52 o 
  12   1   0       35.44       24.64      8.56 o 
  14   1   0      468.92      501.18     20.68 o 
  16   1   0       49.55       41.88     11.71 o 
   2   2   0    15094.05    16146.27    173.66 o 
   4   2   0    24174.95    23204.09    275.51 o 
   6   2   0     2473.79     1990.36     26.90 o 
   8   2   0     2163.73     2671.59     35.30 o 
  10   2   0      824.44      816.64     21.81 o 
  12   2   0      298.21      309.19     16.28 o 
  14   2   0        0.12       17.29     12.56 o 
  16   2   0      176.31      198.45     16.44 o 
   2   3   0    15093.12    14495.23    154.84 o 
   4   3   0     3353.01     3612.93     55.57 o 
   6   3   0    11762.30    12269.98    138.00 o 
   8   3   0      331.93      300.06     11.15 o 
  10   3   0      103.27      144.42     12.08 o 
  12   3   0       13.20       13.37      9.25 o 
  14   3   0      386.34      421.83     35.50 o 
  16   3   0        3.26       20.27     10.50 o 
   0   4   0     5555.24     5591.70     90.18 o 
   2   4   0    25555.62    24269.10    269.25 o 
   4   4   0        9.77       29.00      5.61 o 
   6   4   0     8586.22     8434.49    132.87 o 
   8   4   0     1376.17     1626.73     30.81 o 
  10   4   0     2932.99     3139.13     45.03 o 
  12   4   0      183.21      140.58     10.94 o 
  14   4   0      204.80      243.81     21.97 o 
  16   4   0      119.41      111.30     12.28 o 
   2   5   0     2758.41     2132.68     31.54 o 
   4   5   0     1932.32     2037.25     30.85 o 
   6   5   0       11.47       33.04      7.15 o 
   8   5   0     2339.65     2457.91     35.86 o 
  10   5   0      476.80      601.10     18.74 o 
  12   5   0      253.12      224.75     13.25 o 
  14   5   0       70.73       55.29     12.24 o 
   0   6   0     4854.19     4218.60     75.72 o 
   2   6   0      692.66      859.69     20.03 o 
   4   6   0      610.47      537.81     14.90 o 
   6   6   0       14.74        7.67      7.23 o 
   8   6   0      307.57      335.89     16.19 o 
  10   6   0     1329.78     1389.67     32.95 o 
  12   6   0       10.59       -5.25      9.65 o 
  14   6   0       11.70       43.98     10.94 o 
   2   7   0      386.85      555.67     23.67 o 
   4   7   0     1921.43     1664.25     29.52 o 
   6   7   0      559.41      578.64     20.31 o 
   8   7   0        2.40       34.45     10.86 o 
  10   7   0      201.95      175.92     15.47 o 
  12   7   0       84.85       81.05     14.09 o 
  14   7   0        7.54        6.83     10.10 o 
   0   8   0     7992.56     6410.12    112.64 o 
   2   8   0     1304.25     1214.31     26.61 o 
   4   8   0     5864.92     6250.23     92.16 o 
   6   8   0      460.28      401.43     16.92 o 
   8   8   0     1068.12     1001.80     25.44 o 
  10   8   0      381.63      361.41     16.80 o 
  12   8   0       36.36       40.35     14.05 o 
  14   8   0        2.12       17.81     12.20 o 
   2   9   0     7192.52     7957.85    114.74 o 
   4   9   0     1452.41     1695.55     33.12 o 
   6   9   0     2474.31     2681.97     45.80 o 
   8   9   0      198.25      124.83     13.93 o 
  10   9   0       35.62       43.98     15.47 o 
  12   9   0      233.47      235.12     19.10 o 
  14   9   0       74.41       66.88     12.80 o 
   0  10   0     1079.99      745.88     32.91 o 
   2  10   0      277.70      174.30     14.86 o 
   4  10   0     2024.91     1906.97     36.87 o 
   6  10   0       86.42       94.99     13.69 o 
   8  10   0      697.68      788.16     27.10 o 
  10  10   0      343.59      365.25     20.76 o 
  12  10   0     1151.13     1135.76     37.92 o 
  14  10   0       23.92       31.42     16.88 o 
   2  11   0      291.96      301.48     18.86 o 
   4  11   0       20.05       25.44     14.18 o 
   6  11   0     1319.21     1447.18     36.71 o 
   8  11   0     2704.58     2751.11     52.70 o 
  10  11   0     1136.41     1091.50     41.15 o 
  12  11   0      559.99      479.82     25.52 o 
   0  12   0       61.41       25.44     22.29 o 
   2  12   0      208.96      202.45     18.29 o 
   4  12   0      691.65      693.06     27.50 o 
   6  12   0       60.33       31.90     18.17 o 
   8  12   0     1452.81     1670.83     49.27 o 
  10  12   0      164.56      199.59     23.87 o 
  12  12   0      617.41      652.39     28.75 o 
   2  13   0      411.58      414.44     25.36 o 
   4  13   0     1546.41     1646.28     40.79 o 
   6  13   0      919.18      792.69     30.57 o 
   8  13   0     1948.30     1892.95     47.21 o 
  10  13   0      115.67      126.20     20.31 o 
  12  13   0       30.90       51.17     19.83 o 
   0  14   0      878.53      728.39     42.32 o 
   2  14   0      119.30       90.75     21.04 o 
   4  14   0       98.96      151.24     22.25 o 
   6  14   0     1340.35     1371.74     41.68 o 
   8  14   0      169.89      166.47     22.82 o 
  10  14   0        0.02       16.48     18.94 o 
   2  15   0      214.14      184.00     24.51 o 
   4  15   0      111.47      104.24     19.71 o 
   6  15   0       28.98       46.97     19.83 o 
   8  15   0      266.11      297.32     26.33 o 
  10  15   0        0.11       -8.84     22.94 o 
   0  16   0      357.78      373.73     38.85 o 
   2  16   0      242.54      260.41     25.28 o 
   4  16   0      663.06      733.85     34.85 o 
   6  16   0       59.81       53.79     23.87 o 
   8  16   0       22.10       35.62     21.85 o 
   2  17   0      735.92      624.97     39.17 o 
   4  17   0        3.80       36.35     21.32 o 
   6  17   0      125.78      132.59     25.44 o 
   8  17   0      296.15      291.10     30.85 o 
   0  18   0      225.48      387.86     63.32 o 
   2  18   0        3.14       18.13     28.27 o 
   4  18   0      134.25       72.25     24.27 o 
   6  18   0      333.14      447.80     34.00 o 
   2  19   0        4.31       -4.04     24.64 o 
   4  19   0       93.63      141.55     28.23 o 
   2   1   1      648.40      579.97     12.64 o 
   3   1   1      206.79      416.09      9.79 o 
   4   1   1     2243.27     2194.85     28.21 o 
   5   1   1       66.99       56.02      3.22 o 
   6   1   1     6866.82     6045.68     55.54 o 
   7   1   1      504.46      466.95      8.14 o 
   8   1   1        5.91       -1.04      4.46 o 
   9   1   1       79.46       72.43      6.04 o 
  10   1   1      142.40      126.45      7.50 o 
  11   1   1      337.13      403.82     11.25 o 
  12   1   1      216.11      259.60      9.14 o 
  13   1   1       51.11       48.73      6.85 o 
  14   1   1        0.26        8.32      7.03 o 
  15   1   1        4.71        1.19      3.73 o 
  16   1   1       26.14       32.19      8.93 o 
   1   2   1    17321.47    15609.08    166.76 o 
   2   2   1      485.91      371.74      5.19 o 
   3   2   1      621.01      660.38     14.50 o 
   4   2   1     9006.98     8074.59    127.98 o 
   5   2   1     6838.61     6630.91     64.79 o 
   6   2   1    10698.28    11343.35    102.78 o 
   7   2   1        2.05        3.29      3.63 o 
   8   2   1      150.11      176.70      6.01 o 
   9   2   1        5.57        4.25      4.30 o 
  10   2   1       12.26       10.70      5.71 o 
  11   2   1      124.22      128.32     18.25 o 
  12   2   1       10.69       12.85      7.63 o 
  13   2   1       20.53       23.69      6.29 o 
  14   2   1       54.23       41.42      8.32 o 
  15   2   1        4.00        5.49      7.22 o 
  16   2   1      142.35      136.70     14.68 o 
   1   3   1      571.13      411.90      6.86 o 
   2   3   1     6516.64     5406.80     44.88 o 
   3   3   1     8086.59     7802.84     71.52 o 
   4   3   1     4214.65     4421.30     65.34 o 
   5   3   1      330.84      375.87      7.90 o 
   6   3   1      116.60      170.68      6.04 o 
   7   3   1      681.67      552.46     14.66 o 
   8   3   1     2552.64     2625.16     33.98 o 
   9   3   1       16.90       14.87      5.53 o 
  10   3   1      102.97      116.05     11.49 o 
  11   3   1       41.70       59.34     10.92 o 
  12   3   1       10.18        3.03      4.85 o 
  13   3   1       56.09       84.71     10.05 o 
  14   3   1        5.51       12.15      6.82 o 
  15   3   1       11.08       14.20      7.38 o 
  16   3   1       10.61       11.49      8.34 o 
   0   4   1     6301.58     5868.55     67.73 o 
   1   4   1     6307.52     6985.64     65.29 o 
   2   4   1     5684.14     5449.08    111.44 o 
   3   4   1      451.10      319.47      6.84 o 
   4   4   1      167.91      152.48      5.42 o 
   5   4   1     1233.40     1273.13     15.22 o 
   6   4   1     3085.56     3109.58     28.52 o 
   7   4   1     4290.81     4280.14     39.67 o 
   8   4   1      434.45      469.42     10.75 o 
   9   4   1       53.07       50.23      7.09 o 
  10   4   1       67.81       77.75      6.52 o 
  11   4   1      749.63      737.19     14.13 o 
  12   4   1      116.48      143.30      7.95 o 
  13   4   1        0.09       -6.89      9.15 o 
  14   4   1        3.14       24.24      8.67 o 
  15   4   1        4.30       21.54      7.52 o 
  16   4   1        3.18       -7.47     11.53 o 
   1   5   1     9724.61     9037.85     76.67 o 
   2   5   1     4388.14     3823.73     60.96 o 
   3   5   1     3382.40     3005.52     28.04 o 
   4   5   1      297.76      325.67     11.57 o 
   5   5   1       53.59       52.63      8.50 o 
   6   5   1     1885.44     1689.76     19.86 o 
   7   5   1     1133.42     1096.04     16.93 o 
   8   5   1        1.38       30.44      5.57 o 
   9   5   1     2818.23     3069.75     36.21 o 
  10   5   1       46.53       77.45      7.71 o 
  11   5   1      504.03      554.77     12.37 o 
  12   5   1      249.46      258.37     10.37 o 
  13   5   1       23.91       30.44      7.99 o 
  14   5   1       61.81       73.87     28.90 o 
  15   5   1        1.58       -4.52      9.70 o 
   0   6   1      240.16      190.05      9.98 o 
   1   6   1     4352.18     3806.33     35.07 o 
   2   6   1     2587.74     2254.14     27.66 o 
   3   6   1      175.58      200.50      8.17 o 
   4   6   1      103.94      111.01      6.56 o 
   5   6   1     1777.23     1753.17     20.22 o 
   6   6   1      127.40      185.24      8.25 o 
   7   6   1       57.09       52.89      6.79 o 
   8   6   1      131.17      130.39      7.61 o 
   9   6   1      237.86      257.38     10.49 o 
  10   6   1        0.53       -0.59      7.14 o 
  11   6   1      331.89      344.17     12.38 o 
  12   6   1        7.85       23.78      7.07 o 
  13   6   1        1.45        0.22      6.73 o 
  14   6   1       67.77       84.09     14.80 o 
  15   6   1        2.34       12.78      7.85 o 
   1   7   1     6167.51     5302.89     52.01 o 
   2   7   1     3073.36     2549.40     27.27 o 
   3   7   1     4105.87     3622.61     35.92 o 
   4   7   1      550.67      511.12     11.57 o 
   5   7   1     1471.32     1433.47     19.38 o 
   6   7   1      319.35      239.60      9.56 o 
   7   7   1       23.94       23.37      6.70 o 
   8   7   1        1.59        1.89      6.86 o 
   9   7   1     1272.68     1202.83     18.21 o 
  10   7   1        1.40        2.33      7.26 o 
  11   7   1      225.05      288.00     12.29 o 
  12   7   1      107.01       90.47      9.72 o 
  13   7   1       10.62        2.07      3.84 o 
  14   7   1        4.37        2.00      7.12 o 
  15   7   1        1.28       16.33      8.22 o 
   0   8   1      958.16     1054.67     24.80 o 
   1   8   1     1182.16     1256.17     30.61 o 
   2   8   1      885.47     1100.83     17.92 o 
   3   8   1     3295.53     3386.83    115.77 o 
   4   8   1      964.24      910.48     16.29 o 
   5   8   1      741.29      662.77     13.89 o 
   6   8   1       17.08       19.92      8.46 o 
   7   8   1      363.25      334.12     11.42 o 
   8   8   1        1.88       11.34     10.66 o 
   9   8   1      516.55      452.16     14.35 o 
  10   8   1      264.00      228.18     10.51 o 
  11   8   1      255.18      260.10     12.59 o 
  12   8   1       27.52       37.20     17.95 o 
  13   8   1        6.79       16.97      8.80 o 
  14   8   1        5.49       -5.75     16.90 o 
  15   8   1       12.40       29.66      8.25 o 
   1   9   1     1351.36     1444.84     36.59 o 
   2   9   1      886.66      705.88     15.86 o 
   3   9   1     5185.59     4741.60     70.49 o 
   4   9   1        0.80       -4.92      7.96 o 
   5   9   1      416.11      453.70     23.18 o 
   6   9   1      641.63      607.38     16.19 o 
   7   9   1     1881.18     1850.42     25.67 o 
   8   9   1      241.02      258.47     21.91 o 
   9   9   1       57.60       68.73     23.38 o 
  10   9   1       34.87       36.55      9.42 o 
  11   9   1        8.74        8.44     10.14 o 
  12   9   1      303.08      351.93     19.91 o 
  13   9   1      224.56      286.24     32.43 o 
  14   9   1       24.52       21.20     23.20 o 
   0  10   1      462.96      475.42     19.26 o 
   1  10   1       67.55       73.19      8.86 o 
   2  10   1      275.89      234.69     11.97 o 
   3  10   1       90.58       89.80      9.40 o 
   4  10   1       45.16       35.40     10.72 o 
   5  10   1      325.14      322.92     13.86 o 
   6  10   1       17.85       14.57      9.13 o 
   7  10   1       31.01       45.03     15.02 o 
   8  10   1      116.47      111.29     12.44 o 
   9  10   1       27.69        3.67     10.34 o 
  10  10   1       83.95      116.18     12.58 o 
  11  10   1       31.17       37.36     21.79 o 
  12  10   1       28.27       16.75     15.08 o 
  13  10   1        5.03       23.49     11.96 o 
  14  10   1       25.76       14.83     11.60 o 
   1  11   1      157.10       97.91     25.42 o 
   2  11   1     1026.12      850.79     20.19 o 
   3  11   1     1901.44     1786.97     26.43 o 
   4  11   1      667.87      688.81     20.62 o 
   5  11   1      160.04      149.23     12.26 o 
   6  11   1       24.17       20.27     10.87 o 
   7  11   1      446.85      416.73     17.28 o 
   8  11   1     1997.51     2036.36     32.05 o 
   9  11   1      142.90      105.89     14.03 o 
  10  11   1      102.89       80.24     12.49 o 
  11  11   1      202.53      188.11     13.66 o 
  12  11   1      147.90      104.16     12.13 o 
  13  11   1       43.61       31.52     14.71 o 
   0  12   1     3185.75     3455.23     59.04 o 
   1  12   1      119.42      142.88     12.39 o 
   2  12   1      372.43      346.20     14.53 o 
   3  12   1      172.30      174.17     12.56 o 
   4  12   1      380.29      412.96     21.69 o 
   5  12   1      652.34      659.98     26.25 o 
   6  12   1       17.95       14.88     11.13 o 
   7  12   1        6.27       -9.92     12.08 o 
   8  12   1      190.85      172.44     15.82 o 
   9  12   1       20.73       49.59     15.64 o 
  10  12   1       14.29       19.55     12.96 o 
  11  12   1      272.78      258.51     23.83 o 
  12  12   1      712.61      742.04     20.89 o 
  13  12   1       26.02       13.86     12.24 o 
   1  13   1     1187.50     1078.75     23.80 o 
   2  13   1      896.46      949.77     22.77 o 
   3  13   1       43.45       55.79     11.59 o 
   4  13   1        6.00        5.07     12.72 o 
   5  13   1      509.60      496.27     17.72 o 
   6  13   1        6.93       17.75     12.96 o 
   7  13   1      247.31      229.34     18.00 o 
   8  13   1       57.66       24.22     40.30 o 
   9  13   1      826.49      847.36     23.16 o 
  10  13   1       15.18       38.51     13.29 o 
  11  13   1        0.30        9.62     15.25 o 
  12  13   1      197.77      251.21     16.56 o 
   0  14   1       16.83        6.02     16.44 o 
   1  14   1       88.04       83.65     13.30 o 
   2  14   1        1.13        6.28     12.17 o 
   3  14   1       69.72       73.93     12.81 o 
   4  14   1       12.25       35.85     12.41 o 
   5  14   1        2.62       24.16     13.50 o 
   6  14   1      272.80      220.64     17.30 o 
   7  14   1       20.01       18.64     15.16 o 
   8  14   1       99.01      111.35     20.98 o 
   9  14   1        0.42        6.41     14.70 o 
  10  14   1       61.71       65.64     22.56 o 
  11  14   1        9.77       23.72     13.22 o 
   1  15   1      159.80      120.72     14.66 o 
   2  15   1        8.29       50.96     13.36 o 
   3  15   1        2.44        8.68     21.42 o 
   4  15   1        0.42        8.96     13.01 o 
   5  15   1       16.52       11.84     15.57 o 
   6  15   1        0.02       -9.28     13.86 o 
   7  15   1      128.64      147.91     16.74 o 
   8  15   1        2.52       -7.24     14.62 o 
   9  15   1        5.24       -9.46     14.32 o 
  10  15   1        0.21       -1.61     20.56 o 
   0  16   1      359.10      442.71     35.50 o 
   1  16   1      199.53      140.31     16.78 o 
   2  16   1        4.80      -14.58     14.58 o 
   3  16   1       33.69       46.43     14.15 o 
   4  16   1      106.29      106.04     20.25 o 
   5  16   1        0.68      -14.13     14.13 o 
   6  16   1       13.95      -14.57     14.57 o 
   7  16   1      103.20      122.68     16.74 o 
   8  16   1      105.43       90.92     22.07 o 
   9  16   1       11.82       12.99     17.16 o 
   1  17   1       98.15      110.50     17.73 o 
   2  17   1      308.50      303.52     20.03 o 
   3  17   1       21.07        9.62     22.56 o 
   4  17   1        6.71        3.71     15.10 o 
   5  17   1       13.40       56.15     16.27 o 
   6  17   1       19.33       37.43     21.61 o 
   7  17   1       32.32       40.91     16.84 o 
   8  17   1       13.31       38.02     18.11 o 
   0  18   1       25.16       -0.81     23.54 o 
   1  18   1        1.31       -5.22     16.13 o 
   2  18   1        0.40      -12.50     28.47 o 
   3  18   1        0.79       38.94     16.36 o 
   4  18   1       13.17       43.15     16.86 o 
   5  18   1       37.16       15.24     39.78 o 
   6  18   1        0.83       31.01     23.83 o 
   1  19   1        2.53      -25.59     35.10 o 
   2  19   1       22.24       21.92     28.69 o 
   3  19   1       52.64       99.05     19.73 o 
   4  19   1       78.34      147.20     33.76 o 
   2   0   2    39236.84    36118.75    817.32 o 
   4   0   2      889.36      912.31     14.58 o 
   5   0   2    32880.92    31788.45    530.30 o 
   6   0   2     1304.53     1139.84     20.35 o 
   7   0   2     8671.27     8478.83     99.91 o 
   8   0   2     6070.60     6755.74    115.62 o 
   9   0   2     1280.98     1374.72     25.32 o 
  10   0   2       20.71       14.58      6.46 o 
  11   0   2        9.02       18.13      6.87 o 
  12   0   2      110.85      110.90      9.33 o 
  13   0   2       80.20      105.85      9.53 o 
  14   0   2       16.58       38.04     10.18 o 
  15   0   2      128.83       93.45     15.55 o 
  16   0   2        3.85       -2.02      8.97 o 
   2   1   2     1583.39     1651.97     15.02 o 
   3   1   2    10865.95    10637.39     85.61 o 
   4   1   2      221.09      270.33      5.65 o 
   5   1   2     3264.77     3595.11     33.66 o 
   6   1   2      816.05     1123.57     11.95 o 
   7   1   2      609.88      685.40      9.33 o 
   8   1   2       60.23       72.56      5.07 o 
   9   1   2      207.37      268.64      8.27 o 
  10   1   2      150.11      165.17      7.65 o 
  11   1   2      463.40      487.12     11.41 o 
  12   1   2      180.73      170.51      7.54 o 
  13   1   2      522.44      516.02     16.48 o 
  14   1   2       25.88       29.79      7.12 o 
  15   1   2       19.92       11.96      7.28 o 
  16   1   2        4.90        7.20     12.70 o 
   0   2   2    37033.70    35639.13    561.48 o 
   1   2   2     3644.64     3517.36     50.06 o 
   2   2   2     5891.67     5546.98    103.49 o 
   3   2   2     3320.04     3185.89     45.45 o 
   4   2   2     7681.45     7205.56    168.65 o 
   5   2   2      932.56      723.17      9.53 o 
   6   2   2      235.87      256.29      8.04 o 
   7   2   2      390.01      587.17      8.87 o 
   8   2   2      990.50     1087.96     15.27 o 
   9   2   2       75.06       67.57      5.13 o 
  10   2   2       24.87       28.91      5.11 o 
  11   2   2      196.77      220.13      9.23 o 
  12   2   2      100.07       83.21      9.43 o 
  13   2   2        1.13        5.79      6.20 o 
  14   2   2        0.92        6.09      8.30 o 
  15   2   2       49.94       55.43     23.42 o 
  16   2   2       27.22       27.23      9.17 o 
   1   3   2    29244.14    28205.90    354.69 o 
   2   3   2     7638.71     7340.36     66.84 o 
   3   3   2     3178.80     2962.87     54.72 o 
   4   3   2     1678.35     1595.29     15.89 o 
   5   3   2     2358.46     2415.29     31.54 o 
   6   3   2     1614.77     1669.64     46.28 o 
   7   3   2        3.09       -1.49      4.50 o 
   8   3   2     1572.64     1677.71     20.14 o 
   9   3   2      232.90      230.15      8.15 o 
  10   3   2      217.01      196.49      7.96 o 
  11   3   2      242.38      252.75      9.49 o 
  12   3   2        0.72        6.63      6.13 o 
  13   3   2      552.83      482.08     14.30 o 
  14   3   2       27.15       21.76      6.83 o 
  15   3   2        0.33       -2.39      5.90 o 
  16   3   2        0.25       18.04      7.39 o 
   0   4   2     3094.45     2432.06     31.70 o 
   1   4   2     3561.60     3298.76     29.39 o 
   2   4   2      657.63      509.22     16.36 o 
   3   4   2     7006.12     6640.82     99.95 o 
   4   4   2      693.26      669.98     10.29 o 
   5   4   2     3984.42     3522.71     35.53 o 
   6   4   2     1762.73     1837.81     20.29 o 
   7   4   2     1162.36     1241.03     16.32 o 
   8   4   2      127.18      107.97      7.05 o 
   9   4   2      163.79      160.84      7.90 o 
  10   4   2      343.12      401.22     10.77 o 
  11   4   2       96.56       96.23      6.89 o 
  12   4   2      235.19      263.94      9.39 o 
  13   4   2       31.66       42.84      9.04 o 
  14   4   2       13.18       14.29      8.10 o 
  15   4   2       92.64      114.10      9.02 o 
  16   4   2        3.60        8.75      6.76 o 
   1   5   2     8387.99     7911.21     64.41 o 
   2   5   2      343.32      397.09     10.02 o 
   3   5   2     1685.78     1903.88     20.43 o 
   4   5   2     2316.78     2447.86     51.79 o 
   5   5   2     1107.97     1031.37     21.93 o 
   6   5   2       48.13       51.27      6.23 o 
   7   5   2       36.19       38.21      5.99 o 
   8   5   2      168.38      144.43      8.10 o 
   9   5   2        1.69       12.16      7.34 o 
  10   5   2       46.21       67.37     19.85 o 
  11   5   2       51.83       52.11      7.11 o 
  12   5   2       19.03       16.59      6.45 o 
  13   5   2      205.56      190.37      9.43 o 
  14   5   2        1.26       16.60      7.40 o 
  15   5   2       28.18       33.57     10.22 o 
   0   6   2    11591.61    11250.33    144.94 o 
   1   6   2      379.68      534.11     10.51 o 
   2   6   2     3217.57     3238.56     65.08 o 
   3   6   2     2769.03     2651.22     33.12 o 
   4   6   2      292.86      238.91      9.33 o 
   5   6   2     2220.34     2229.34     24.16 o 
   6   6   2        1.82       11.77      5.87 o 
   7   6   2       34.14       39.50      6.16 o 
   8   6   2       42.33       28.21      6.85 o 
   9   6   2       27.13       33.10      6.67 o 
  10   6   2       10.24       18.44     15.93 o 
  11   6   2        5.98       12.74     18.58 o 
  12   6   2        0.04       18.10      7.14 o 
  13   6   2        0.38       -2.50      6.50 o 
  14   6   2        0.02        1.60      6.59 o 
  15   6   2        2.08       13.13      8.10 o 
   1   7   2      991.86     1047.04     37.03 o 
   2   7   2     4826.23     5362.79     47.87 o 
   3   7   2       77.04       83.74      9.39 o 
   4   7   2      634.18      577.23     12.28 o 
   5   7   2      207.60      176.11      8.79 o 
   6   7   2      642.21      613.58     15.43 o 
   7   7   2      509.19      551.29     28.31 o 
   8   7   2      355.63      386.69     11.16 o 
   9   7   2      421.65      503.32     12.50 o 
  10   7   2      620.30      593.34     14.58 o 
  11   7   2      214.65      232.13     13.79 o 
  12   7   2       45.74       32.18      8.53 o 
  13   7   2       61.38       45.81      8.27 o 
  14   7   2        1.67       -0.31      6.80 o 
  15   7   2        0.03        7.49      6.92 o 
   0   8   2     8469.51     8635.00    108.31 o 
   1   8   2     8322.96     7729.88    123.72 o 
   2   8   2     4861.47     4869.75     46.57 o 
   3   8   2      215.16      166.28     17.20 o 
   4   8   2       77.09       92.01      8.04 o 
   5   8   2     1366.15     1291.91     19.40 o 
   6   8   2     1098.31     1172.08     28.11 o 
   7   8   2       95.68      101.46      8.85 o 
   8   8   2       30.32       22.12      8.14 o 
   9   8   2      181.93      190.40     10.39 o 
  10   8   2       38.98       56.29      8.28 o 
  11   8   2      158.39      182.39     13.03 o 
  12   8   2      137.41      142.09     17.55 o 
  13   8   2      283.80      330.43     31.12 o 
  14   8   2       29.12       50.41     29.62 o 
  15   8   2       41.78       58.02      9.78 o 
   1   9   2     3265.60     3389.19     37.21 o 
   2   9   2      204.93      259.22     11.19 o 
   3   9   2      117.68      161.30      9.92 o 
   4   9   2      206.94      203.39     10.69 o 
   5   9   2      171.85      162.06      9.58 o 
   6   9   2      301.41      340.02     12.77 o 
   7   9   2     1269.51     1175.01     63.28 o 
   8   9   2      137.40      118.05      9.85 o 
   9   9   2       50.77       68.23     13.35 o 
  10   9   2      191.05      191.88     10.90 o 
  11   9   2       79.91       98.13     14.56 o 
  12   9   2       70.79       36.27     11.69 o 
  13   9   2        0.02       16.55     12.74 o 
  14   9   2        7.94       13.22      8.21 o 
   0  10   2     2878.62     2961.59     48.14 o 
   1  10   2        9.11       -8.00      8.00 o 
   2  10   2      237.17      243.59     11.30 o 
   3  10   2      438.65      389.89     12.90 o 
   4  10   2     1295.78     1400.50     24.18 o 
   5  10   2     1175.98     1090.70     20.16 o 
   6  10   2      698.64      669.28     18.68 o 
   7  10   2     1660.88     1817.14     28.77 o 
   8  10   2      363.14      380.11     18.78 o 
   9  10   2      291.18      329.55     14.64 o 
  10  10   2      227.94      266.32     13.88 o 
  11  10   2      129.34      127.25     11.13 o 
  12  10   2       49.25       27.38     11.31 o 
  13  10   2       21.04       25.68     10.53 o 
  14  10   2       13.87       11.00      9.55 o 
   1  11   2      821.62      827.02     18.80 o 
   2  11   2      160.22      169.59     11.60 o 
   3  11   2      359.53      389.95     14.56 o 
   4  11   2      344.09      255.87     38.14 o 
   5  11   2      967.49      959.68     20.26 o 
   6  11   2      667.28      638.64     17.96 o 
   7  11   2      862.34      944.78     21.85 o 
   8  11   2     1460.48     1487.22     27.40 o 
   9  11   2      698.44      767.49     21.55 o 
  10  11   2      524.04      529.17     19.89 o 
  11  11   2      338.72      385.16     15.89 o 
  12  11   2       42.63       20.86     11.11 o 
  13  11   2       53.48       55.75     12.21 o 
   0  12   2      616.30      759.09     28.79 o 
   1  12   2     1357.68     1253.28     24.62 o 
   2  12   2       51.81       78.26     11.83 o 
   3  12   2      783.76      803.47     19.33 o 
   4  12   2        4.85       10.93     17.31 o 
   5  12   2      434.99      462.62     28.03 o 
   6  12   2        0.05       12.30     14.01 o 
   7  12   2      714.63      768.06     22.06 o 
   8  12   2       79.20       88.32     14.01 o 
   9  12   2        2.59       10.01     12.16 o 
  10  12   2        4.01      -17.06     19.53 o 
  11  12   2       19.26       25.00     22.82 o 
  12  12   2       30.22        9.20     13.12 o 
  13  12   2      179.98      194.84     33.92 o 
   1  13   2      338.00      348.43     31.80 o 
   2  13   2       10.41        6.61     28.92 o 
   3  13   2      531.51      526.22     18.25 o 
   4  13   2      254.15      273.60     15.03 o 
   5  13   2       27.57       47.34     12.88 o 
   6  13   2      125.84      130.18     14.40 o 
   7  13   2      305.63      312.44     18.77 o 
   8  13   2      267.42      237.89     17.85 o 
   9  13   2       19.62       25.92     14.86 o 
  10  13   2      103.26       72.69     23.71 o 
  11  13   2        1.31       28.11     15.81 o 
  12  13   2       32.27       24.14     28.51 o 
   0  14   2       29.99       73.99     22.13 o 
   1  14   2      285.73      286.29     16.74 o 
   2  14   2       39.58       59.41     13.03 o 
   3  14   2       46.19       79.30     13.45 o 
   4  14   2       11.48       10.20     11.81 o 
   5  14   2      269.24      336.36     17.16 o 
   6  14   2      646.79      618.32     28.98 o 
   7  14   2        0.00       16.68     21.61 o 
   8  14   2        3.21      -13.33     13.33 o 
   9  14   2       25.02       33.62     24.76 o 
  10  14   2       68.10       56.34     13.86 o 
  11  14   2       15.55       41.89     14.70 o 
   1  15   2        7.02       14.94     12.81 o 
   2  15   2      515.96      468.93     24.74 o 
   3  15   2       15.56        7.94     12.67 o 
   4  15   2        4.09       21.72     13.40 o 
   5  15   2       55.38       80.30     13.98 o 
   6  15   2       59.30       83.09     16.32 o 
   7  15   2       21.98       24.45     14.71 o 
   8  15   2       84.05      102.94     17.07 o 
   9  15   2        3.43        2.44     13.71 o 
  10  15   2       54.56       62.89     27.14 o 
   0  16   2       44.33       48.34     21.24 o 
   1  16   2      100.90      125.08     35.07 o 
   2  16   2       18.31       24.92     13.81 o 
   3  16   2        6.37       10.83     17.81 o 
   4  16   2        0.76        8.14     16.40 o 
   5  16   2       33.59       76.47     21.08 o 
   6  16   2      203.82      224.48     22.05 o 
   7  16   2       31.06       29.11     36.59 o 
   8  16   2       26.43       46.01     32.87 o 
   9  16   2       52.24       61.84     19.45 o 
   1  17   2      109.84       96.77     19.08 o 
   2  17   2      166.61      190.91     19.20 o 
   3  17   2       46.57       48.34     16.86 o 
   4  17   2        6.65       11.62     18.70 o 
   5  17   2        1.19       24.48     19.79 o 
   6  17   2        7.39       61.99     32.63 o 
   7  17   2      137.87      143.63     19.03 o 
   8  17   2        3.26        2.81     16.69 o 
   0  18   2       20.32       56.18     24.72 o 
   1  18   2      136.68      141.99     20.15 o 
   2  18   2       35.11        2.82     17.15 o 
   3  18   2        1.20       -2.65     15.73 o 
   4  18   2        0.54       17.94     30.92 o 
   5  18   2      135.95      177.45     46.30 o 
   6  18   2       60.14       91.22     31.02 o 
   1  19   2       17.64       32.26     18.55 o 
   2  19   2       35.83       31.63     19.39 o 
   3  19   2       62.31      124.91     22.78 o 
   1   1   3     3844.32     2256.58     47.40 o 
   2   1   3     3950.47     3451.57     29.91 o 
   4   1   3      314.56      427.98      5.99 o 
   5   1   3        3.21       15.27      3.21 o 
   6   1   3     4925.23     5266.39     54.32 o 
   7   1   3     3694.43     3431.94     47.03 o 
   8   1   3     1818.81     1764.18     41.27 o 
   9   1   3        2.03        0.27      4.41 o 
  10   1   3       79.80       58.89      5.01 o 
  11   1   3      277.48      338.64     15.71 o 
  12   1   3        9.47       12.39      5.26 o 
  13   1   3        1.21        3.22      6.26 o 
  14   1   3        8.89       14.18      6.68 o 
  15   1   3       64.58       52.44      7.47 o 
  16   1   3       37.70       68.79     12.10 o 
   0   2   3      385.15      374.54      6.99 o 
   1   2   3        2.11       17.78      6.44 o 
   2   2   3    31895.34    30339.65    353.82 o 
   3   2   3    29050.34    27787.43    246.22 o 
   4   2   3       71.65       84.70      4.30 o 
   5   2   3     1212.24      951.82     20.41 o 
   6   2   3     1125.90     1181.55     14.14 o 
   7   2   3       34.09       72.80      5.45 o 
   8   2   3        1.20       13.14      4.66 o 
   9   2   3      556.24      639.67     11.23 o 
  10   2   3       10.32       14.76      6.62 o 
  11   2   3      580.18      658.99     12.59 o 
  12   2   3        7.84       16.75      5.73 o 
  13   2   3       54.59       60.04      6.53 o 
  14   2   3      132.52      130.86      8.44 o 
  15   2   3        9.96       21.14     12.34 o 
  16   2   3       11.16        9.51      7.71 o 
   1   3   3    17281.72    15834.19    133.79 o 
   2   3   3    12756.29    12252.24     94.38 o 
   3   3   3       12.18       28.58      4.08 o 
   4   3   3     1546.65     1390.31     61.43 o 
   5   3   3        2.91        3.73      3.84 o 
   6   3   3     2397.21     2396.70     47.23 o 
   7   3   3      254.38      209.58     17.59 o 
   8   3   3      119.20      154.79      7.77 o 
   9   3   3     1004.27     1122.39     20.21 o 
  10   3   3       23.44       45.66     11.73 o 
  11   3   3       55.12       23.24      6.66 o 
  12   3   3      288.19      328.58     19.67 o 
  13   3   3      389.12      411.38     10.96 o 
  14   3   3       72.73       72.49     16.44 o 
  15   3   3       74.53       73.66      9.24 o 
  16   3   3        0.99        9.61      7.88 o 
   0   4   3    59951.73    55966.32    599.04 o 
   1   4   3      153.80       66.82      4.53 o 
   2   4   3    11199.94    10186.99    186.76 o 
   3   4   3      679.33      752.54     16.52 o 
   4   4   3     9828.01    10020.75    237.75 o 
   5   4   3       62.62       76.92      5.60 o 
   6   4   3     1525.98     1288.95     17.35 o 
   7   4   3       18.20       33.99      4.99 o 
   8   4   3      772.09      841.18     15.24 o 
   9   4   3      450.10      493.02     16.09 o 
  10   4   3       25.88       18.61      6.08 o 
  11   4   3      572.14      614.07     38.57 o 
  12   4   3      209.23      193.37     12.26 o 
  13   4   3       68.56       89.01      8.71 o 
  14   4   3       10.36       16.71     15.14 o 
  15   4   3        5.10       15.98      8.18 o 
  16   4   3       15.60       14.44      8.71 o 
   1   5   3      389.02      570.01     10.56 o 
   2   5   3     1601.53     1528.64     18.05 o 
   3   5   3     4110.27     3547.22     51.45 o 
   4   5   3       26.18       38.54      5.33 o 
   5   5   3       45.01       84.91      6.26 o 
   6   5   3     2783.17     2670.54     26.44 o 
   7   5   3     4480.24     4565.00     46.71 o 
   8   5   3     1158.91     1015.88     31.28 o 
   9   5   3      118.93      140.69      7.54 o 
  10   5   3        9.21        8.78      5.25 o 
  11   5   3      100.49      121.14      7.55 o 
  12   5   3      700.00      654.94     14.57 o 
  13   5   3       15.88       17.13      7.22 o 
  14   5   3       13.72       13.02      7.25 o 
  15   5   3        0.09       16.86     19.77 o 
   0   6   3    20924.07    19127.37    222.36 o 
   1   6   3      256.54      352.76      9.77 o 
   2   6   3     1977.35     2135.50     23.64 o 
   3   6   3     1438.95     1241.62     29.04 o 
   4   6   3     1635.41     1895.62     24.90 o 
   5   6   3       36.22       54.40      7.69 o 
   6   6   3       42.24       73.23     16.23 o 
   7   6   3      330.21      366.00     10.83 o 
   8   6   3     1354.72     1501.43     40.41 o 
   9   6   3       75.33       61.64      6.65 o 
  10   6   3       61.28       63.21      7.59 o 
  11   6   3      581.96      607.52     14.01 o 
  12   6   3      751.81      761.39     36.69 o 
  13   6   3      172.50      162.62     14.72 o 
  14   6   3       75.84       66.76      9.96 o 
  15   6   3       11.31       13.41      8.70 o 
   1   7   3      680.63      623.12     17.61 o 
   2   7   3     1953.47     1643.14     27.70 o 
   3   7   3        0.39        4.75      5.88 o 
   4   7   3     2795.75     2614.75     28.31 o 
   5   7   3      214.06      170.72      9.19 o 
   6   7   3      159.83      124.99      8.24 o 
   7   7   3       17.36        8.96     20.39 o 
   8   7   3       12.79       -6.61      8.30 o 
   9   7   3       51.94       38.18      8.50 o 
  10   7   3        8.26        8.80     14.74 o 
  11   7   3      198.82      251.38     12.23 o 
  12   7   3      270.04      251.13     12.22 o 
  13   7   3       75.28       54.65      8.12 o 
  14   7   3       35.50       22.58     19.61 o 
  15   7   3        1.20       11.52     12.72 o 
   0   8   3     8501.34     8553.02    104.07 o 
   1   8   3     4892.29     5558.76     50.86 o 
   2   8   3      754.39      875.22     21.40 o 
   3   8   3      890.42      895.39     16.16 o 
   4   8   3      713.58      767.77     15.59 o 
   5   8   3       22.53       28.38      7.62 o 
   6   8   3      288.17      276.08     15.69 o 
   7   8   3      380.25      337.57     13.82 o 
   8   8   3       27.21       31.63      8.64 o 
   9   8   3      428.77      378.19     12.57 o 
  10   8   3        3.67       -5.40      7.31 o 
  11   8   3      275.29      240.97     35.94 o 
  12   8   3      456.44      467.84     48.83 o 
  13   8   3       43.93       53.37      9.55 o 
  14   8   3       52.33       43.17      8.95 o 
   1   9   3       61.91       28.08      8.26 o 
   2   9   3     1339.46     1269.52     23.29 o 
   3   9   3       30.71       14.20      7.69 o 
   4   9   3     2496.78     2352.46     43.78 o 
   5   9   3       71.75       70.61     14.34 o 
   6   9   3      152.56      145.57      9.75 o 
   7   9   3      971.87      946.41     19.55 o 
   8   9   3        0.37        7.60     10.84 o 
   9   9   3        6.03       15.98     20.33 o 
  10   9   3      268.08      296.17     14.60 o 
  11   9   3        0.10        4.26      9.12 o 
  12   9   3       10.35       12.88     22.01 o 
  13   9   3      230.66      224.37     16.70 o 
  14   9   3       34.54       27.39     13.57 o 
   0  10   3        5.06       48.91     16.60 o 
   1  10   3      582.28      526.11     15.22 o 
   2  10   3        0.08       -4.55      8.26 o 
   3  10   3      321.02      312.44     14.13 o 
   4  10   3      821.51      806.84     30.79 o 
   5  10   3      233.20      215.03     11.45 o 
   6  10   3      294.22      272.54     13.69 o 
   7  10   3       45.42       42.32     17.55 o 
   8  10   3      290.26      296.93     14.18 o 
   9  10   3      186.93      182.44     12.98 o 
  10  10   3       57.16       41.34      9.92 o 
  11  10   3       10.40       23.11     20.56 o 
  12  10   3       28.83       36.26     11.16 o 
  13  10   3       12.40       23.25     10.43 o 
  14  10   3        6.64        5.27      8.98 o 
   1  11   3      327.54      257.47     20.80 o 
   2  11   3      187.70      228.27     12.43 o 
   3  11   3      697.79      658.63     17.12 o 
   4  11   3        9.94       -3.15      9.79 o 
   5  11   3       28.78       35.10     17.41 o 
   6  11   3      771.75      703.01     24.03 o 
   7  11   3     1528.44     1588.91     28.74 o 
   8  11   3       48.63       42.63     17.57 o 
   9  11   3       65.42       69.40     13.34 o 
  10  11   3       38.07       18.74     11.75 o 
  11  11   3       65.92       50.45     12.82 o 
  12  11   3        4.62        8.63     10.21 o 
  13  11   3        3.44       18.16     13.97 o 
   0  12   3     1513.07     1383.69     41.88 o 
   1  12   3     1274.53     1280.57     24.89 o 
   2  12   3      374.66      366.23     22.19 o 
   3  12   3      176.89      161.84     25.71 o 
   4  12   3      496.57      556.18     34.37 o 
   5  12   3     2437.61     2381.57     35.74 o 
   6  12   3        7.81       40.49     13.33 o 
   7  12   3     1523.15     1516.82     28.77 o 
   8  12   3      841.43      803.97     24.32 o 
   9  12   3      197.89      165.06     16.76 o 
  10  12   3        5.69       17.57     13.77 o 
  11  12   3      700.98      673.03     20.77 o 
  12  12   3       16.70       19.86     11.51 o 
   1  13   3      915.22      895.56     25.26 o 
   2  13   3      666.76      585.59     20.49 o 
   3  13   3      126.96      138.51     24.41 o 
   4  13   3       29.43       37.81     31.50 o 
   5  13   3      358.66      363.40     17.33 o 
   6  13   3      236.91      200.86     15.49 o 
   7  13   3      212.62      165.11     20.17 o 
   8  13   3       39.43       54.10     12.86 o 
   9  13   3       52.97       40.00     12.70 o 
  10  13   3       10.52       26.44     13.16 o 
  11  13   3      360.48      441.68     19.85 o 
  12  13   3      129.04      115.78     25.79 o 
   0  14   3       46.07       40.35     17.37 o 
   1  14   3      203.73      201.25     16.28 o 
   2  14   3        5.03        5.84     11.47 o 
   3  14   3      254.59      251.15     33.76 o 
   4  14   3      457.08      423.65     18.12 o 
   5  14   3      102.98      124.51     30.33 o 
   6  14   3      153.18      172.71     17.10 o 
   7  14   3        2.13       -1.65     12.75 o 
   8  14   3        6.27       20.78     12.82 o 
   9  14   3      114.05      100.82     14.78 o 
  10  14   3        0.40       15.89     13.25 o 
  11  14   3        4.04       15.47     12.97 o 
   1  15   3       14.71        7.13     13.70 o 
   2  15   3        4.06       10.49     13.02 o 
   3  15   3       93.87       89.53     13.99 o 
   4  15   3      208.67      194.42     39.82 o 
   5  15   3      142.53      179.27     16.62 o 
   6  15   3        3.64       29.77     13.87 o 
   7  15   3       87.50      124.80     15.45 o 
   8  15   3        2.26       10.74     17.39 o 
   9  15   3        0.24        2.22     13.06 o 
  10  15   3        3.18        0.56      3.95 o 
   0  16   3       41.57       29.89     21.08 o 
   1  16   3      300.40      286.06     18.25 o 
   2  16   3       58.68       65.65     15.03 o 
   3  16   3        0.36       38.68     23.75 o 
   4  16   3       91.43       59.18     15.27 o 
   5  16   3        8.57       23.63     38.35 o 
   6  16   3        8.58       51.00     15.54 o 
   7  16   3        1.47       12.75     17.20 o 
   8  16   3        7.46       -0.87     14.88 o 
   9  16   3        3.44        2.00     14.85 o 
   1  17   3      278.71      299.40     20.16 o 
   2  17   3       37.60       56.93     18.19 o 
   3  17   3      191.77      220.60     38.27 o 
   4  17   3        1.43       20.66     17.12 o 
   5  17   3       25.25       38.18     16.08 o 
   6  17   3        4.71        8.24     15.08 o 
   7  17   3       16.67       23.31     16.66 o 
   8  17   3        1.39       29.61     17.97 o 
   0  18   3      102.77      133.51     30.65 o 
   1  18   3       12.28       37.72     20.98 o 
   2  18   3        8.49       27.87     17.57 o 
   3  18   3       24.17       47.55     17.32 o 
   4  18   3        3.47        4.90     16.09 o 
   5  18   3        7.91       53.02     23.71 o 
   6  18   3       54.73       62.66     19.47 o 
   1  19   3       22.15       85.18     23.22 o 
   2  19   3       21.25      -10.88     17.96 o 
   3  19   3      180.40      323.15     24.01 o 
   0   0   4     1690.22     1854.67     32.87 o 
   2   0   4    14110.60    13684.25    202.17 o 
   4   0   4     3950.39     3223.01     54.76 o 
   5   0   4      868.37     1107.49     17.41 o 
   6   0   4     1037.51     1263.83     21.44 o 
   7   0   4     1621.36     1580.09     25.56 o 
   8   0   4     6589.49     7025.96     90.95 o 
   9   0   4     4829.73     5135.59     80.65 o 
  10   0   4      135.29      178.58     10.22 o 
  11   0   4      362.38      376.88     13.25 o 
  12   0   4       95.40       84.73     10.34 o 
  13   0   4       48.00       57.99      9.81 o 
  14   0   4      271.54      294.53     19.99 o 
  15   0   4      127.68       90.34      9.93 o 
  16   0   4      509.74      658.57     52.62 o 
   1   1   4        0.06        5.99      1.78 o 
   2   1   4     7905.00     7961.67    149.31 o 
   3   1   4     1271.51     1288.61     40.39 o 
   4   1   4    11834.32    12050.47    135.69 o 
   5   1   4     6257.87     6051.64     88.95 o 
   6   1   4     1777.74     1731.51     19.49 o 
   7   1   4    11569.77    11836.89    238.96 o 
   8   1   4       45.80       62.81      5.49 o 
   9   1   4      234.81      212.74      6.72 o 
  10   1   4       61.67       55.20      5.74 o 
  11   1   4       46.67       41.36      5.97 o 
  12   1   4      206.19      191.34      7.66 o 
  13   1   4      205.56      186.43      8.51 o 
  14   1   4      227.55      237.13      9.79 o 
  15   1   4        3.12       13.75      8.93 o 
  16   1   4        3.52       -4.95     18.61 o 
   0   2   4    17751.07    17389.95    212.02 o 
   1   2   4     2324.09     2209.78     49.11 o 
   2   2   4     5767.27     6042.02    117.44 o 
   3   2   4    10057.52     9684.30     82.48 o 
   4   2   4     2216.97     1671.20     17.31 o 
   5   2   4      428.17      489.28      7.47 o 
   6   2   4       23.20       25.55      3.65 o 
   7   2   4       68.09       32.56      7.25 o 
   8   2   4      522.68      568.30     15.31 o 
   9   2   4      130.29      150.65      6.60 o 
  10   2   4      151.98      185.41      9.53 o 
  11   2   4      159.06      169.15      7.52 o 
  12   2   4       14.03       19.93     14.54 o 
  13   2   4      250.66      248.47     10.59 o 
  14   2   4       74.53       40.75      6.57 o 
  15   2   4        0.01       19.56      7.15 o 
  16   2   4      161.48      151.80     25.83 o 
   1   3   4    19452.78    19071.82    145.23 o 
   2   3   4      298.32      342.94      7.90 o 
   3   3   4       23.08       43.83      3.67 o 
   4   3   4        1.43        5.47      2.86 o 
   5   3   4     2847.29     3204.01     62.42 o 
   6   3   4      296.16      312.66      6.45 o 
   7   3   4     2565.37     2789.76     27.75 o 
   8   3   4     1772.35     1828.08     37.86 o 
   9   3   4      573.63      604.70     11.14 o 
  10   3   4      817.08      858.36     14.91 o 
  11   3   4      474.40      493.92     24.03 o 
  12   3   4       52.11       72.49     21.24 o 
  13   3   4      269.98      211.36     11.48 o 
  14   3   4      168.45      148.61      9.55 o 
  15   3   4        5.18        1.63      6.42 o 
  16   3   4        0.24      -20.64     21.89 o 
   0   4   4    31056.28    29426.26    365.41 o 
   1   4   4    44069.98    43489.71    725.20 o 
   2   4   4      381.05      359.03      7.48 o 
   3   4   4     9555.59     9569.62    174.73 o 
   4   4   4       15.56       59.15      4.79 o 
   5   4   4     1467.19     1556.12     17.84 o 
   6   4   4       66.37       47.20      6.24 o 
   7   4   4     2503.70     2648.12     32.29 o 
   8   4   4      786.97      829.64     13.28 o 
   9   4   4      279.96      304.21     16.86 o 
  10   4   4      681.99      710.71     13.99 o 
  11   4   4      251.18      222.57      8.42 o 
  12   4   4      281.48      328.86     19.08 o 
  13   4   4      133.76       91.54     13.02 o 
  14   4   4       98.54       94.63      8.25 o 
  15   4   4        3.98        7.05     10.30 o 
   1   5   4      394.93      421.41      9.03 o 
   2   5   4      334.36      290.46      8.68 o 
   3   5   4      648.68      667.75     11.67 o 
   4   5   4     8356.43     8515.56     70.66 o 
   5   5   4     2473.48     2777.84     30.69 o 
   6   5   4     2370.34     2400.00     30.59 o 
   7   5   4      128.33      147.01      7.14 o 
   8   5   4       13.18       17.45     10.10 o 
   9   5   4        2.70       21.76      5.94 o 
  10   5   4        8.05        8.11     12.50 o 
  11   5   4      682.50      740.48     15.46 o 
  12   5   4        2.20        6.95      7.56 o 
  13   5   4        0.25       12.54      7.34 o 
  14   5   4        7.05        0.85      7.21 o 
  15   5   4       53.17       33.84      6.93 o 
   0   6   4      669.59      356.85     13.65 o 
   1   6   4      135.08      127.65      7.16 o 
   2   6   4     1396.82     1276.02     17.25 o 
   3   6   4     1382.97     1406.96     18.12 o 
   4   6   4      676.17      534.61     11.16 o 
   5   6   4     2247.57     2299.15     24.53 o 
   6   6   4      616.81      532.36     12.12 o 
   7   6   4     3031.83     3280.52     35.62 o 
   8   6   4      711.99      740.97     15.57 o 
   9   6   4       61.58       49.32     20.48 o 
  10   6   4       36.41       59.55      8.11 o 
  11   6   4        0.27        9.61     12.34 o 
  12   6   4        1.53       -4.83     10.10 o 
  13   6   4        1.19       24.25     22.45 o 
  14   6   4       37.19       58.19      7.96 o 
  15   6   4       20.27       16.89      8.01 o 
   1   7   4     2552.67     2563.68     31.98 o 
   2   7   4      201.51      232.56      9.76 o 
   3   7   4     3824.54     3916.62     47.82 o 
   4   7   4     1258.32     1469.29     21.46 o 
   5   7   4     1412.34     1489.73     30.27 o 
   6   7   4      226.20      265.28      9.49 o 
   7   7   4      260.85      286.94     11.25 o 
   8   7   4        4.81       -0.67      9.05 o 
   9   7   4        4.95        5.42      6.85 o 
  10   7   4      180.08      183.85     31.76 o 
  11   7   4      133.10      128.64     10.61 o 
  12   7   4      110.69      105.93      9.24 o 
  13   7   4      126.09      133.56     15.63 o 
  14   7   4       48.13       65.25      8.01 o 
  15   7   4        0.30       16.17     20.58 o 
   0   8   4    22367.40    21122.38    233.67 o 
   1   8   4     3367.50     3215.03     33.84 o 
   2   8   4       89.80       93.08      9.37 o 
   3   8   4      507.90      513.81     14.00 o 
   4   8   4     3785.42     3651.15    103.21 o 
   5   8   4      474.54      457.13     13.32 o 
   6   8   4      778.80      698.70     31.94 o 
   7   8   4      664.33      756.44     16.03 o 
   8   8   4      129.70      123.24     32.07 o 
   9   8   4      469.89      517.48     13.82 o 
  10   8   4      124.29      156.23     11.23 o 
  11   8   4      351.87      341.82     12.49 o 
  12   8   4      165.57      143.52     11.09 o 
  13   8   4       77.82      134.42     41.80 o 
  14   8   4       18.77       39.58     12.90 o 
   1   9   4      393.22      465.58     25.50 o 
   2   9   4       14.86       18.27      7.95 o 
   3   9   4        0.74       20.21      7.40 o 
   4   9   4       92.19      101.26     29.32 o 
   5   9   4      203.45      174.73     10.44 o 
   6   9   4      403.98      415.86     17.65 o 
   7   9   4      184.10      207.10     14.42 o 
   8   9   4       75.53       55.11     12.30 o 
   9   9   4      552.58      546.21     37.70 o 
  10   9   4      418.54      431.70     15.56 o 
  11   9   4        1.09       13.49      9.28 o 
  12   9   4      112.36      129.56     12.56 o 
  13   9   4       14.37       41.09     28.51 o 
  14   9   4        0.21        7.66      8.96 o 
   0  10   4     1898.83     1636.50     34.13 o 
   1  10   4       54.37       84.14     10.31 o 
   2  10   4      151.44      141.66     13.93 o 
   3  10   4      396.74      335.09     15.49 o 
   4  10   4        6.30       34.73      9.27 o 
   5  10   4      387.83      424.30     16.92 o 
   6  10   4     1126.11     1184.13     22.84 o 
   7  10   4       13.87       19.22     11.87 o 
   8  10   4        0.33       16.42     21.36 o 
   9  10   4      408.49      382.83     14.71 o 
  10  10   4      432.51      471.11     20.17 o 
  11  10   4        2.42       14.64      9.68 o 
  12  10   4       37.82       44.79     10.03 o 
  13  10   4       36.03       11.31     11.46 o 
   1  11   4        6.48       18.79      9.57 o 
   2  11   4       29.28       55.00     12.88 o 
   3  11   4      420.10      480.79     15.88 o 
   4  11   4      105.35      105.48     11.87 o 
   5  11   4      755.66      829.33     19.63 o 
   6  11   4      271.90      286.39     14.43 o 
   7  11   4      107.84      105.34     13.25 o 
   8  11   4      288.24      318.44     14.96 o 
   9  11   4       18.24       17.05     10.97 o 
  10  11   4      121.13      120.10     13.42 o 
  11  11   4        7.00        7.10     13.17 o 
  12  11   4       38.72       14.28     10.91 o 
  13  11   4       21.05       23.92     11.79 o 
   0  12   4     2212.29     2051.79     43.70 o 
   1  12   4      218.66      165.11     14.08 o 
   2  12   4      310.48      250.51     14.37 o 
   3  12   4       16.50       13.81     11.70 o 
   4  12   4     1915.18     1763.47     30.27 o 
   5  12   4        1.56        5.68     12.29 o 
   6  12   4      236.33      308.96     30.25 o 
   7  12   4      797.15      812.30     35.54 o 
   8  12   4       64.62       56.89     13.06 o 
   9  12   4       62.32       40.71     11.61 o 
  10  12   4       39.18       40.98     17.04 o 
  11  12   4       45.20       53.47     11.69 o 
  12  12   4       20.73       42.58     42.36 o 
   1  13   4      865.11      837.44     21.39 o 
   2  13   4      101.54       91.33     14.32 o 
   3  13   4       26.71       15.69     14.12 o 
   4  13   4        9.36       14.18     11.72 o 
   5  13   4     1475.82     1379.65     32.85 o 
   6  13   4      257.62      199.53     15.64 o 
   7  13   4        8.36       23.13     13.11 o 
   8  13   4        3.17       -3.66     16.78 o 
   9  13   4      132.41      116.52     14.44 o 
  10  13   4      210.20      164.92     14.58 o 
  11  13   4       34.55       64.36     12.61 o 
  12  13   4        3.15        1.19     12.07 o 
   0  14   4       32.58       28.35     18.62 o 
   1  14   4        0.53       12.00     13.13 o 
   2  14   4       56.55       88.89     44.65 o 
   3  14   4        0.02        0.13     14.13 o 
   4  14   4       67.86       79.31     24.09 o 
   5  14   4      515.57      554.81     23.02 o 
   6  14   4      223.94      237.36     17.43 o 
   7  14   4       85.61       88.09     14.09 o 
   8  14   4        1.92        9.42     13.65 o 
   9  14   4       17.75       30.30     12.99 o 
  10  14   4       27.70       33.67     12.75 o 
  11  14   4        0.10       25.09     13.57 o 
   1  15   4       27.69       33.01     17.35 o 
   2  15   4       12.40        1.49     12.64 o 
   3  15   4       30.01       19.91     24.68 o 
   4  15   4        0.12       12.92     12.86 o 
   5  15   4      213.30      181.86     16.28 o 
   6  15   4      111.92       98.60     15.02 o 
   7  15   4       50.84       26.76     13.57 o 
   8  15   4       61.28       59.72     14.60 o 
   9  15   4       29.14       47.74     13.71 o 
  10  15   4        4.41       28.67     13.48 o 
   0  16   4       14.10        8.04     18.90 o 
   1  16   4       25.47       16.68     14.52 o 
   2  16   4        0.01        1.63     13.68 o 
   3  16   4        1.19       10.53     14.27 o 
   4  16   4      103.10      151.81     16.61 o 
   5  16   4        1.96       23.50     14.96 o 
   6  16   4       34.05       45.80     15.35 o 
   7  16   4       39.47       40.35     14.69 o 
   8  16   4        0.47      -12.23     26.61 o 
   9  16   4       22.24       35.74     19.06 o 
   1  17   4      225.18      230.10     27.72 o 
   2  17   4       25.11       18.87     15.79 o 
   3  17   4        0.86        3.64     15.97 o 
   4  17   4       23.15       23.78     14.57 o 
   5  17   4        9.12       18.75     14.99 o 
   6  17   4       11.17       -7.82     24.66 o 
   7  17   4      192.87      242.38     19.25 o 
   0  18   4      149.60      169.05     27.18 o 
   1  18   4        0.79        5.13     17.22 o 
   2  18   4       16.67       15.59     16.94 o 
   3  18   4       53.75       61.23     28.55 o 
   4  18   4      121.36      183.06     29.30 o 
   5  18   4       47.63       44.25     18.59 o 
   6  18   4       91.68      106.60     19.33 o 
   1  19   4       39.43       66.07     18.60 o 
   2  19   4       10.70       46.12     22.49 o 
   3  19   4       17.23       41.77     21.49 o 
   1   1   5    27954.88    28910.09    296.92 o 
   2   1   5    81937.77    81147.59   1383.53 o 
   3   1   5    13639.97    14132.77    218.10 o 
   4   1   5     3986.21     3925.83     66.82 o 
   5   1   5     2718.63     2950.84     35.41 o 
   6   1   5     5000.18     4670.43     49.49 o 
   7   1   5      124.67       83.96      3.59 o 
   8   1   5     1177.01     1259.14     17.46 o 
   9   1   5      329.20      247.82     17.55 o 
  10   1   5      128.93      161.83      5.94 o 
  11   1   5        7.64        8.69      4.64 o 
  12   1   5        3.30        2.25      3.35 o 
  13   1   5      546.31      495.10     25.97 o 
  14   1   5       55.10       56.79     15.21 o 
  15   1   5        8.43        2.87      4.73 o 
  16   1   5       23.70       47.25     20.15 o 
   0   2   5      283.25      167.48      6.26 o 
   1   2   5     8475.84     8096.03     63.79 o 
   2   2   5      146.84      147.17      6.10 o 
   3   2   5    11525.64    10496.09     93.17 o 
   4   2   5    11985.75    11949.54    118.12 o 
   5   2   5     1194.03     1003.43     21.59 o 
   6   2   5      193.64      178.43      5.42 o 
   7   2   5       74.98       69.47      7.19 o 
   8   2   5      262.80      307.54      7.70 o 
   9   2   5      181.52      190.34     19.34 o 
  10   2   5       22.84       22.29      5.13 o 
  11   2   5       10.13       19.02      5.06 o 
  12   2   5        9.16       15.85      4.82 o 
  13   2   5        2.56       10.94      8.68 o 
  14   2   5      329.15      279.35     12.42 o 
  15   2   5       15.85        8.12     29.93 o 
   1   3   5     2496.69     2710.20     23.67 o 
   2   3   5       92.34       40.46      4.83 o 
   3   3   5       31.73       21.21      3.37 o 
   4   3   5      183.80      163.67      9.07 o 
   5   3   5      222.99      148.49      5.86 o 
   6   3   5      610.27      483.51      8.06 o 
   7   3   5     1081.57      939.87     13.08 o 
   8   3   5     1596.23     1611.78     28.27 o 
   9   3   5      319.71      246.11      7.20 o 
  10   3   5      262.49      371.66     10.04 o 
  11   3   5      780.64      745.46     14.99 o 
  12   3   5      413.46      440.52     10.61 o 
  13   3   5      177.27      142.74     23.26 o 
  14   3   5        4.32       13.69      7.71 o 
  15   3   5        5.28       13.62      7.01 o 
  16   3   5       40.71       52.06     24.35 o 
   0   4   5    13415.74    14398.59    183.27 o 
   1   4   5     2551.10     2210.45     21.37 o 
   2   4   5       26.62       76.65     18.05 o 
   3   4   5       32.79       54.12      5.84 o 
   4   4   5       12.70       15.05      4.51 o 
   5   4   5     2382.44     2583.24     25.88 o 
   6   4   5      538.88      579.05     21.89 o 
   7   4   5       99.76       88.57      5.87 o 
   8   4   5      290.06      277.75     23.12 o 
   9   4   5       25.31       31.57     13.13 o 
  10   4   5        6.97        9.86      6.66 o 
  11   4   5      185.20      204.65     12.38 o 
  12   4   5      387.20      349.26     12.27 o 
  13   4   5        2.24        4.79      5.80 o 
  14   4   5       10.95        9.46      8.28 o 
  15   4   5       22.60       29.09     11.97 o 
   1   5   5    12972.32    12866.36    105.79 o 
   2   5   5    14785.08    13840.73    386.25 o 
   3   5   5     5206.08     4895.92     78.77 o 
   4   5   5     2183.76     2329.29     23.98 o 
   5   5   5     1153.45     1213.05     22.41 o 
   6   5   5      138.15       94.92      5.92 o 
   7   5   5     1210.13     1184.37     16.92 o 
   8   5   5       37.87       25.55      5.36 o 
   9   5   5        0.48       -1.02      5.36 o 
  10   5   5       61.51       59.78      6.83 o 
  11   5   5      556.79      558.68     33.20 o 
  12   5   5      851.66      900.56     41.19 o 
  13   5   5      277.41      256.30     15.53 o 
  14   5   5       53.57       39.70     10.72 o 
  15   5   5       48.58       33.41      9.77 o 
   0   6   5      974.24      859.69     18.86 o 
   1   6   5      902.40      726.97     23.30 o 
   2   6   5    12205.20    10944.23    180.62 o 
   3   6   5     1544.31     1488.99     20.09 o 
   4   6   5      182.98      235.30      9.58 o 
   5   6   5     2182.17     2210.87     41.64 o 
   6   6   5      212.99      206.29      8.35 o 
   7   6   5       24.07       29.06      6.24 o 
   8   6   5      529.40      529.30     12.36 o 
   9   6   5       57.85       61.13     15.73 o 
  10   6   5       75.76       71.83     12.42 o 
  11   6   5       57.53       62.26      8.66 o 
  12   6   5      100.73      105.46      8.28 o 
  13   6   5        2.54        9.74      6.18 o 
  14   6   5       18.58       16.77      7.49 o 
  15   6   5       14.73       25.25     15.37 o 
   1   7   5     4254.56     4222.81     74.43 o 
   2   7   5       68.35       46.85     13.75 o 
   3   7   5     2218.30     2262.21     44.02 o 
   4   7   5      434.84      451.28     33.64 o 
   5   7   5     3507.85     3722.77     64.92 o 
   6   7   5     1660.47     1759.12     24.70 o 
   7   7   5      223.31      244.02     10.43 o 
   8   7   5     1032.55     1038.48     18.64 o 
   9   7   5       28.36       28.90     12.12 o 
  10   7   5     1306.63     1367.84     52.22 o 
  11   7   5      503.94      505.10     51.98 o 
  12   7   5        0.04        4.92      7.55 o 
  13   7   5        0.10        7.08      6.96 o 
  14   7   5       22.57       20.88      8.10 o 
  15   7   5        2.64       14.73     13.97 o 
   0   8   5        8.25        3.63     11.75 o 
   1   8   5       21.09       48.14      8.25 o 
   2   8   5       33.83       54.69      8.86 o 
   3   8   5     2074.49     1897.36     24.76 o 
   4   8   5     6663.00     6922.42     65.70 o 
   5   8   5      107.12      149.27      9.20 o 
   6   8   5      642.44      649.32     14.48 o 
   7   8   5     2069.51     1998.72     34.19 o 
   8   8   5      236.45      176.95     14.09 o 
   9   8   5      375.16      332.94     12.93 o 
  10   8   5      150.13      150.49     10.65 o 
  11   8   5      157.13      188.49      9.99 o 
  12   8   5        2.98        0.30     11.91 o 
  13   8   5        0.00       -0.98     10.12 o 
  14   8   5       49.41       53.68      7.94 o 
   1   9   5     1442.91     1212.21     19.79 o 
   2   9   5     6374.01     5828.87     76.71 o 
   3   9   5      724.15      916.41     18.87 o 
   4   9   5     2147.69     2068.23     27.13 o 
   5   9   5      235.93      217.30     23.77 o 
   6   9   5       47.73       42.93     17.71 o 
   7   9   5      515.00      508.71     28.51 o 
   8   9   5      259.03      258.32     25.85 o 
   9   9   5      457.63      455.73     15.02 o 
  10   9   5      286.22      291.41     13.28 o 
  11   9   5      119.06      136.75     18.68 o 
  12   9   5      391.99      451.42     17.19 o 
  13   9   5        1.18       20.06      8.37 o 
  14   9   5        5.22       -7.83      7.83 o 
   0  10   5        5.62       23.46     12.84 o 
   1  10   5     1136.54     1251.84     21.61 o 
   2  10   5      339.74      366.74     14.60 o 
   3  10   5       27.51       22.48     11.51 o 
   4  10   5       14.38       11.26      8.89 o 
   5  10   5      364.21      305.81     13.41 o 
   6  10   5        9.10        4.12      9.32 o 
   7  10   5       56.34       60.87      9.98 o 
   8  10   5       45.54       59.01     10.23 o 
   9  10   5        3.01       35.49     10.75 o 
  10  10   5        0.02       17.02     10.43 o 
  11  10   5      297.72      298.36     35.36 o 
  12  10   5        0.00        0.08      9.09 o 
  13  10   5        2.82       13.91     10.73 o 
   1  11   5      650.11      640.64     17.61 o 
   2  11   5     1159.66     1051.99     22.82 o 
   3  11   5       16.78       14.11      9.55 o 
   4  11   5      598.40      558.55     16.78 o 
   5  11   5      471.46      503.62     18.50 o 
   6  11   5      189.72      199.97     14.37 o 
   7  11   5       49.05       70.67     11.31 o 
   8  11   5        0.05      -10.98     10.98 o 
   9  11   5       28.56       27.43     10.55 o 
  10  11   5       19.87       25.57      9.83 o 
  11  11   5       76.50       67.02     23.50 o 
  12  11   5       95.12      128.35     11.71 o 
  13  11   5        0.29       25.17     15.73 o 
   0  12   5     1080.86     1229.74     39.46 o 
   1  12   5      133.95      164.80     13.30 o 
   2  12   5       82.81       70.46     11.60 o 
   3  12   5     1258.17     1232.84     25.32 o 
   4  12   5       67.16       67.48     12.76 o 
   5  12   5     1446.43     1360.27     45.96 o 
   6  12   5     1759.50     1767.22     37.27 o 
   7  12   5      207.78      225.29     23.56 o 
   8  12   5      880.94      896.08     22.13 o 
   9  12   5       11.99       23.03     11.90 o 
  10  12   5       77.96       57.82     12.80 o 
  11  12   5       13.43        1.89     11.20 o 
  12  12   5      130.11      128.31     21.32 o 
   1  13   5       25.63       32.07     14.98 o 
   2  13   5      216.72      231.12     14.87 o 
   3  13   5      131.61      118.27     21.85 o 
   4  13   5       21.23       66.52     13.00 o 
   5  13   5        0.16        1.55     15.10 o 
   6  13   5     1211.34     1189.21     27.61 o 
   7  13   5      120.95      139.40     15.48 o 
   8  13   5      478.78      597.12     20.10 o 
   9  13   5        0.04       12.16     11.97 o 
  10  13   5       79.81       94.42     12.98 o 
  11  13   5        0.62       -1.95     12.17 o 
   0  14   5       48.09       16.96     16.56 o 
   1  14   5      658.13      597.30     23.50 o 
   2  14   5       82.42       75.48     16.34 o 
   3  14   5        9.12       14.25     12.92 o 
   4  14   5      101.02      138.77     15.18 o 
   5  14   5       75.04       49.39     14.51 o 
   6  14   5       69.36       58.30     14.91 o 
   7  14   5        0.83       20.05     13.22 o 
   8  14   5       26.87       26.98     14.17 o 
   9  14   5       21.14       55.70     47.78 o 
  10  14   5       13.40       12.66     14.34 o 
  11  14   5        7.98       15.26     18.82 o 
   1  15   5       39.24       28.94     14.02 o 
   2  15   5      148.22      130.10     26.69 o 
   3  15   5      162.99      170.42     15.57 o 
   4  15   5        8.25        6.87     13.21 o 
   5  15   5       37.05       26.01     17.75 o 
   6  15   5      146.34      153.85     16.47 o 
   7  15   5        5.95      -14.07     14.07 o 
   8  15   5       77.76      162.96     17.38 o 
   9  15   5        0.09       22.90     13.62 o 
  10  15   5        0.02       23.53     13.29 o 
   0  16   5       34.78       36.83     19.75 o 
   1  16   5       17.67        0.88     13.66 o 
   2  16   5        3.12        6.98     20.56 o 
   3  16   5        0.38       16.11     13.81 o 
   4  16   5      247.84      233.35     30.21 o 
   5  16   5      196.23      176.66     17.18 o 
   6  16   5       23.66       50.93     15.20 o 
   7  16   5       79.84       92.19     20.52 o 
   8  16   5        0.33        2.98     16.72 o 
   9  16   5        1.60       18.32     14.10 o 
   1  17   5       20.41       18.96     15.43 o 
   2  17   5      260.82      311.19     22.77 o 
   3  17   5       10.20       41.16     15.38 o 
   4  17   5        0.95       14.37     19.43 o 
   5  17   5        7.32       12.37     15.56 o 
   6  17   5      112.05      131.89     17.46 o 
   7  17   5       49.49       43.66     16.02 o 
   0  18   5      145.95      165.42     27.38 o 
   1  18   5       79.35      114.61     25.71 o 
   2  18   5        4.07       18.70     18.62 o 
   3  18   5        9.18       31.38     17.99 o 
   4  18   5       68.66       95.83     18.47 o 
   5  18   5      106.20      134.21     19.03 o 
   1  19   5        0.34      -13.95     17.32 o 
   2  19   5      115.40      152.02     22.18 o 
   0   0   6     2274.16     2501.93     40.22 o 
   1   0   6    11810.17    11907.64    144.74 o 
   2   0   6      133.05      180.77      5.94 o 
   3   0   6     2324.99     2711.20     50.24 o 
   4   0   6    35127.71    35177.81    520.17 o 
   5   0   6       71.19       29.00     10.18 o 
   6   0   6    10913.25    10545.52    165.10 o 
   7   0   6     1388.41     1467.13     36.95 o 
   8   0   6     1614.11     1688.92     36.35 o 
   9   0   6      639.32      728.39     23.87 o 
  10   0   6      252.83      272.89     11.95 o 
  11   0   6      141.97      142.48      8.16 o 
  12   0   6      162.85      170.63      9.45 o 
  13   0   6     1358.63     1304.13     44.99 o 
  14   0   6      121.06       88.08      8.28 o 
  16   0   6      235.03      334.43     42.65 o 
   1   1   6      488.00      430.81      6.76 o 
   2   1   6     3231.56     3175.71     55.45 o 
   3   1   6      247.98      236.39      6.42 o 
   4   1   6     4509.26     5200.26     86.01 o 
   5   1   6      881.43      896.00     34.21 o 
   6   1   6      706.24      643.27     20.88 o 
   7   1   6     1172.36     1239.98     19.34 o 
   8   1   6       11.87        9.88      4.04 o 
   9   1   6     1245.84     1310.97     16.96 o 
  10   1   6      167.67      185.16     12.26 o 
  11   1   6      233.23      257.47     26.82 o 
  12   1   6        3.17        8.02      4.83 o 
  13   1   6       43.23       37.76      5.69 o 
  14   1   6      222.20      180.68     29.78 o 
  15   1   6      177.83      242.66     27.16 o 
  16   1   6        8.68       43.70     30.81 o 
   0   2   6     4015.60     3639.55     65.47 o 
   1   2   6     5279.60     5098.55     43.32 o 
   2   2   6        0.86        0.02      3.03 o 
   3   2   6     6411.43     7144.11     94.49 o 
   4   2   6       36.56       32.06      4.99 o 
   5   2   6     6271.21     5600.20     64.48 o 
   6   2   6      769.60      844.81     12.92 o 
   7   2   6      736.92      767.17     12.17 o 
   8   2   6      276.75      295.40     13.37 o 
   9   2   6      209.57      229.88     18.15 o 
  10   2   6        0.01        3.88      5.45 o 
  11   2   6        3.32        4.86      7.07 o 
  12   2   6       44.06       40.61      4.71 o 
  13   2   6      144.94       94.43      6.48 o 
  14   2   6        1.78       10.92      6.20 o 
  15   2   6      145.51      200.77     22.25 o 
   1   3   6     5419.77     5169.52     44.40 o 
   2   3   6     2109.70     2154.41     55.03 o 
   3   3   6     2300.78     2364.16     43.98 o 
   4   3   6      209.75      204.31      5.47 o 
   5   3   6     5322.84     5438.36     49.21 o 
   6   3   6     1368.93     1562.07     69.52 o 
   7   3   6       72.77       63.85      4.62 o 
   8   3   6      167.14      151.73     19.89 o 
   9   3   6      384.56      396.18     14.88 o 
  10   3   6      314.96      303.11      8.73 o 
  11   3   6       96.96       80.68      6.27 o 
  12   3   6      237.52      249.31     11.43 o 
  13   3   6      289.55      271.24     24.41 o 
  14   3   6        8.74       11.38      5.14 o 
  15   3   6        0.84       50.04     25.89 o 
   0   4   6        5.38        9.33      6.87 o 
   1   4   6     7171.72     6616.37     86.65 o 
   2   4   6      534.04      603.75     16.36 o 
   3   4   6    15938.31    15437.96    460.13 o 
   4   4   6     5798.03     5694.28    147.51 o 
   5   4   6     4959.07     4632.98     46.42 o 
   6   4   6      192.22      164.19     11.09 o 
   7   4   6     1026.90     1185.67     33.20 o 
   8   4   6      745.99      792.72     13.61 o 
   9   4   6      496.68      535.81     11.13 o 
  10   4   6      292.19      318.91      8.23 o 
  11   4   6      792.30      809.66     40.97 o 
  12   4   6      702.81      740.11     33.08 o 
  13   4   6      189.85      206.26     31.52 o 
  14   4   6        4.82       13.89      5.08 o 
  15   4   6       22.26        6.02      8.88 o 
   1   5   6      666.40      641.66     19.30 o 
   2   5   6      495.18      393.62     11.59 o 
   3   5   6     2744.18     2731.11     26.74 o 
   4   5   6        4.87       21.72      5.92 o 
   5   5   6       47.77       41.20      5.81 o 
   6   5   6     1317.11     1493.09     20.17 o 
   7   5   6        6.75       15.89      4.71 o 
   8   5   6      674.79      797.57     13.57 o 
   9   5   6        0.06       -5.15      5.15 o 
  10   5   6      122.85      129.59      8.91 o 
  11   5   6      237.18      236.47      9.15 o 
  12   5   6       16.89       12.28      6.75 o 
  13   5   6      109.45       85.77      8.58 o 
  14   5   6       70.95       35.21      6.91 o 
  15   5   6       42.65       21.68      9.32 o 
   0   6   6     8515.49     9088.97    103.47 o 
   1   6   6     5730.56     4920.44     43.86 o 
   2   6   6       83.35       99.85      8.02 o 
   3   6   6       83.60      141.20     12.46 o 
   4   6   6        9.24        2.18      5.84 o 
   5   6   6      137.27       44.78      6.16 o 
   6   6   6     2841.82     3157.11     46.26 o 
   7   6   6       15.40       30.43      6.68 o 
   8   6   6      786.80      801.42     14.74 o 
   9   6   6      480.65      512.58     12.68 o 
  10   6   6      186.94      170.12      8.30 o 
  11   6   6       16.52       24.43     16.17 o 
  12   6   6       26.99       28.68      8.48 o 
  13   6   6       21.54       34.60      6.81 o 
  14   6   6       24.38       36.75     19.49 o 
  15   6   6       24.19       50.04     11.10 o 
   1   7   6     1287.31     1165.77     17.48 o 
   2   7   6       28.61        9.06     12.70 o 
   3   7   6      208.76      155.71      9.71 o 
   4   7   6      296.36      348.81     11.10 o 
   5   7   6      510.39      432.27     12.01 o 
   6   7   6     1720.16     1749.86     29.42 o 
   7   7   6       61.63       85.82     19.06 o 
   8   7   6      988.27     1047.89     18.33 o 
   9   7   6     1225.54     1168.21     21.84 o 
  10   7   6       61.30       62.72     21.40 o 
  11   7   6      115.64       84.00     13.13 o 
  12   7   6      153.09      150.75     16.11 o 
  13   7   6      115.91      100.25     10.24 o 
  14   7   6      120.28       85.48     13.13 o 
   0   8   6     4007.48     3916.19     55.33 o 
   1   8   6      338.74      192.61      9.45 o 
   2   8   6      125.91      100.37     12.26 o 
   3   8   6     1735.85     1828.90     25.77 o 
   4   8   6      210.87      205.74     16.07 o 
   5   8   6     2378.02     2443.99     29.51 o 
   6   8   6       99.72      100.22      9.67 o 
   7   8   6       34.86       37.93      7.67 o 
   8   8   6       77.70       93.34      8.91 o 
   9   8   6      703.33      748.40     17.05 o 
  10   8   6       30.96       25.38      9.46 o 
  11   8   6        0.08       13.77      8.01 o 
  12   8   6       30.02       45.65     13.75 o 
  13   8   6       36.44       45.47     10.78 o 
  14   8   6        9.22       20.37      9.89 o 
   1   9   6     1448.91     1430.57     30.41 o 
   2   9   6      538.23      500.99     26.96 o 
   3   9   6     1200.02     1209.17     22.09 o 
   4   9   6      265.25      278.07     25.44 o 
   5   9   6      670.99      733.32     17.20 o 
   6   9   6      120.84      139.03     19.61 o 
   7   9   6      678.48      650.51     15.57 o 
   8   9   6      548.83      568.41     15.79 o 
   9   9   6      942.24      985.97     26.59 o 
  10   9   6      353.88      331.74     13.33 o 
  11   9   6       15.18       18.53      7.74 o 
  12   9   6       25.44       27.95     10.50 o 
  13   9   6        1.17        9.01      8.11 o 
  14   9   6       20.44       21.91     11.95 o 
   0  10   6       95.62       76.09     15.06 o 
   1  10   6      942.95      797.19     18.74 o 
   2  10   6     1577.22     1533.30     24.47 o 
   3  10   6       42.78       46.15      9.49 o 
   4  10   6     1600.71     1669.98     25.56 o 
   5  10   6      670.79      754.89     25.40 o 
   6  10   6       70.03       66.80     10.26 o 
   7  10   6        7.16       16.32     10.98 o 
   8  10   6       13.18        3.83      8.99 o 
   9  10   6       63.12       71.11     10.05 o 
  10  10   6       83.49       68.24     10.91 o 
  11  10   6      142.26      117.23     11.06 o 
  12  10   6       12.70        6.85      8.70 o 
  13  10   6        0.45        1.48      8.64 o 
   1  11   6      286.11      294.57     13.18 o 
   2  11   6     2858.57     2883.55     47.47 o 
   3  11   6      147.23      159.66     13.57 o 
   4  11   6      138.96      119.81     11.63 o 
   5  11   6      695.83      718.98     20.09 o 
   6  11   6       13.51       12.79     10.72 o 
   7  11   6       29.11       22.83     28.05 o 
   8  11   6        0.13      -11.67     19.73 o 
   9  11   6      497.08      453.88     16.92 o 
  10  11   6      220.74      203.28     12.53 o 
  11  11   6       97.79       86.68     11.55 o 
  12  11   6       15.13        4.98      9.10 o 
  13  11   6        0.65        2.33      8.43 o 
   0  12   6      212.03      221.15     22.70 o 
   1  12   6     1161.72     1088.91     22.50 o 
   2  12   6       66.17       62.41     11.29 o 
   3  12   6      678.93      619.81     19.06 o 
   4  12   6        8.92       -3.59     15.77 o 
   5  12   6      974.22      924.48     24.52 o 
   6  12   6        0.20        0.93     11.56 o 
   7  12   6        0.05       -1.18     11.89 o 
   8  12   6        6.87       -1.68     11.51 o 
   9  12   6      395.91      440.79     18.84 o 
  10  12   6        2.38        4.68     11.49 o 
  11  12   6        4.76       12.51     11.14 o 
  12  12   6       36.39       24.26     10.54 o 
   1  13   6      740.64      777.02     21.39 o 
   2  13   6      475.48      515.13     19.65 o 
   3  13   6      530.68      493.15     32.93 o 
   4  13   6        0.82       18.88     12.59 o 
   5  13   6      150.56      137.08     14.63 o 
   6  13   6      147.62      138.52     17.70 o 
   7  13   6      826.93      803.39     29.64 o 
   8  13   6      213.16      194.97     26.67 o 
   9  13   6       51.87       62.39     19.43 o 
  10  13   6        5.31       16.52     15.51 o 
  11  13   6        4.03       -2.84     11.82 o 
   0  14   6       47.66       91.51     19.22 o 
   1  14   6      141.97      131.73     24.31 o 
   2  14   6      300.33      274.41     17.87 o 
   3  14   6       35.98       30.04     18.34 o 
   4  14   6       89.74       64.56     14.09 o 
   5  14   6       13.79       18.21     18.98 o 
   6  14   6        9.13       10.17     13.36 o 
   7  14   6      151.23      180.60     17.97 o 
   8  14   6       62.53       85.57     13.38 o 
   9  14   6       76.64       93.10     13.52 o 
  10  14   6       16.03       42.97     12.68 o 
   1  15   6       15.78       21.36     12.22 o 
   2  15   6        1.06       33.69     14.30 o 
   3  15   6        5.97       14.16     13.16 o 
   4  15   6      115.13      150.64     15.57 o 
   5  15   6      109.14      129.21     18.17 o 
   6  15   6       36.36       44.63     13.74 o 
   7  15   6        9.83       42.21     18.94 o 
   8  15   6        7.51       16.07     14.88 o 
   9  15   6       22.37       30.76     17.77 o 
  10  15   6        0.59       27.78     24.01 o 
   0  16   6      345.90      375.30     28.79 o 
   1  16   6       75.69       88.59     15.51 o 
   2  16   6       41.83       83.18     15.61 o 
   3  16   6       97.26      110.09     16.26 o 
   4  16   6       33.78       66.50     15.43 o 
   5  16   6       18.86        7.16     28.69 o 
   6  16   6        2.61       23.94     15.89 o 
   7  16   6        0.00        2.38     13.82 o 
   8  16   6        9.87        3.66     13.66 o 
   1  17   6       24.21       11.63     15.50 o 
   2  17   6       44.13       20.11     18.96 o 
   3  17   6       34.79        3.46     12.92 o 
   4  17   6        0.55        0.24     15.92 o 
   5  17   6        0.04        3.09     15.70 o 
   6  17   6       17.16       20.12     18.44 o 
   7  17   6        2.77        3.28     17.24 o 
   0  18   6      140.54      139.17     28.43 o 
   1  18   6       90.78      110.18     30.13 o 
   2  18   6        2.72       38.79     16.56 o 
   3  18   6        1.90      -17.14     17.14 o 
   4  18   6       54.92       53.09     32.47 o 
   5  18   6      277.80      360.29     25.27 o 
   1  19   6        4.40       52.99     28.01 o 
   2  19   6        7.24       31.77     18.16 o 
   1   1   7      245.82      177.31      4.84 o 
   2   1   7     5833.89     5936.79     83.46 o 
   3   1   7      260.91      256.12      6.63 o 
   4   1   7       26.65       14.37      3.37 o 
   5   1   7     4127.49     4262.56     57.15 o 
   6   1   7     5427.51     5624.89    102.82 o 
   7   1   7     2054.38     2170.33     88.04 o 
   8   1   7      803.20      684.17     17.56 o 
   9   1   7       79.41       51.45     14.32 o 
  10   1   7        8.34       12.33      2.27 o 
  11   1   7        0.07        3.43      6.64 o 
  12   1   7       70.19       72.30      5.31 o 
  13   1   7       95.15       61.17      5.04 o 
  14   1   7        1.25       12.52      6.10 o 
  15   1   7       33.13       36.20     23.67 o 
   0   2   7     5607.98     4641.15     52.02 o 
   1   2   7     3014.55     2986.47     50.34 o 
   2   2   7     1367.59     1212.67     29.93 o 
   3   2   7      422.08      334.87     17.77 o 
   4   2   7     1572.06     1618.87     17.77 o 
   5   2   7      385.20      321.70     15.02 o 
   6   2   7     1282.21     1212.34     53.13 o 
   7   2   7      450.08      350.57     13.91 o 
   8   2   7       44.35       59.58     17.20 o 
   9   2   7     2463.78     2624.06     32.53 o 
  10   2   7      734.97      750.38     32.09 o 
  11   2   7      247.18      255.37      7.71 o 
  12   2   7       58.50       68.53      6.34 o 
  13   2   7        2.80       14.21      3.98 o 
  14   2   7      342.97      391.82     38.97 o 
  15   2   7       83.35       89.98     28.59 o 
   1   3   7     6694.56     6247.79     82.59 o 
   2   3   7     2210.87     2160.23     22.35 o 
   3   3   7     8317.36     8670.76     82.31 o 
   4   3   7      560.94      668.74     11.63 o 
   5   3   7     1580.90     1644.09     49.65 o 
   6   3   7     2166.22     2303.09     24.97 o 
   7   3   7        0.41        3.08      3.23 o 
   8   3   7       13.08       23.68      3.01 o 
   9   3   7      327.63      341.39     16.22 o 
  10   3   7      543.25      576.69     11.58 o 
  11   3   7      244.68      279.11     16.30 o 
  12   3   7      529.90      442.03     67.57 o 
  13   3   7        3.42       13.64      3.42 o 
  14   3   7        7.22       18.82     40.53 o 
  15   3   7        0.02       47.25     28.71 o 
   0   4   7     3587.95     3398.77     42.16 o 
   1   4   7     3516.71     3880.00     87.82 o 
   2   4   7     3435.72     3376.80     30.52 o 
   3   4   7      557.04      541.08      9.92 o 
   4   4   7     1635.81     1796.22     23.02 o 
   5   4   7     1660.82     1748.84     21.87 o 
   6   4   7      340.26      335.18      7.80 o 
   7   4   7      153.17      138.10     14.30 o 
   8   4   7       46.81       37.44      8.66 o 
   9   4   7      207.76      214.51     12.74 o 
  10   4   7       39.12       31.47      8.26 o 
  11   4   7      606.12      608.99     20.86 o 
  12   4   7       13.49       13.31      9.09 o 
  13   4   7      141.51       94.08      6.37 o 
  14   4   7      311.06      253.30     12.78 o 
   1   5   7     2118.99     2150.66     28.92 o 
   2   5   7      355.24      385.03     10.22 o 
   3   5   7     1033.88      889.72     14.34 o 
   4   5   7    15980.92    16150.99    428.85 o 
   5   5   7     3020.61     2740.48     52.52 o 
   6   5   7      244.07      216.40      7.52 o 
   7   5   7       15.21        3.87      4.71 o 
   8   5   7     1478.74     1528.04     22.78 o 
   9   5   7      529.34      529.07     11.97 o 
  10   5   7      670.21      681.34     14.34 o 
  11   5   7       63.54       61.43      7.11 o 
  12   5   7      148.53      144.57      8.48 o 
  13   5   7        0.18       14.88      5.02 o 
  14   5   7      101.64       74.62     19.39 o 
  15   5   7       50.77       45.19     15.25 o 
   0   6   7       13.56       43.98     10.38 o 
   1   6   7      357.19      369.19     10.92 o 
   2   6   7    10386.77    10769.92    137.35 o 
   3   6   7       21.94       49.07     10.16 o 
   4   6   7     5764.45     6108.30     78.53 o 
   5   6   7     1725.57     1935.29     33.62 o 
   6   6   7        0.01       -3.98      5.94 o 
   7   6   7     1652.66     1837.48     23.54 o 
   8   6   7        8.44       17.81      6.03 o 
   9   6   7        2.60       -2.86     11.35 o 
  10   6   7      126.63      120.82     10.98 o 
  11   6   7      234.13      227.84     11.59 o 
  12   6   7      115.63       95.21     19.65 o 
  13   6   7      108.08       94.18      9.17 o 
  14   6   7      234.77      184.67     13.36 o 
  15   6   7       12.04       28.70     13.37 o 
   1   7   7     4572.62     4336.88     41.18 o 
   2   7   7     1820.58     1918.42     23.66 o 
   3   7   7     5669.81     5698.94    200.66 o 
   4   7   7        3.68       13.00      8.42 o 
   5   7   7       17.07       32.46     14.11 o 
   6   7   7      113.28      146.49      8.75 o 
   7   7   7     1748.47     1826.50     22.70 o 
   8   7   7       76.96       69.52     11.55 o 
   9   7   7      151.45      143.96     15.87 o 
  10   7   7      245.91      226.54      9.71 o 
  11   7   7      297.80      320.44     27.34 o 
  12   7   7      348.56      299.44     19.91 o 
  13   7   7        2.10        8.72      5.71 o 
  14   7   7       30.36       24.44     10.04 o 
   0   8   7    12097.20    12070.48    163.40 o 
   1   8   7     2864.24     2908.74     34.25 o 
   2   8   7     4275.26     4464.16    107.47 o 
   3   8   7        2.84       -3.42      7.34 o 
   4   8   7       19.55       25.54      6.87 o 
   5   8   7      386.13      410.07     12.86 o 
   6   8   7       26.19       23.43      7.71 o 
   7   8   7       18.34        7.84     10.50 o 
   8   8   7      530.26      567.47     33.16 o 
   9   8   7      858.44      866.82     18.18 o 
  10   8   7        1.65       13.19      6.99 o 
  11   8   7       26.01       36.00      8.16 o 
  12   8   7       13.56       17.23      9.13 o 
  13   8   7       47.66       44.71      7.93 o 
  14   8   7        1.24       -3.38      9.49 o 
   1   9   7     3486.21     3344.08     42.99 o 
   2   9   7      166.51      118.02      9.54 o 
   3   9   7     3339.74     3426.45     72.96 o 
   4   9   7      288.66      311.08     13.77 o 
   5   9   7      781.42      784.87     19.14 o 
   6   9   7      704.58      756.44     43.23 o 
   7   9   7      112.89      123.40     12.94 o 
   8   9   7      310.74      296.89     11.82 o 
   9   9   7     1365.63     1444.86     48.06 o 
  10   9   7       76.41       76.96     14.52 o 
  11   9   7       98.89      114.89     14.84 o 
  12   9   7       11.30        7.21      7.90 o 
  13   9   7       96.56       76.64     10.18 o 
  14   9   7       39.40       45.72     12.26 o 
   0  10   7      139.15      163.88     14.42 o 
   1  10   7      571.56      513.83     16.35 o 
   2  10   7     1801.80     1791.30     27.22 o 
   3  10   7      232.05      243.59     14.72 o 
   4  10   7       12.96       33.07     14.66 o 
   5  10   7        0.30       18.33      9.26 o 
   6  10   7      411.44      383.54     13.91 o 
   7  10   7        1.25       12.42      9.55 o 
   8  10   7      332.39      352.30     15.14 o 
   9  10   7        2.51       38.26     11.01 o 
  10  10   7      202.55      203.05     12.70 o 
  11  10   7        0.11       13.16     14.38 o 
  12  10   7        3.50        9.45      7.47 o 
  13  10   7       26.05       24.62      8.08 o 
   1  11   7      287.76      279.74     14.35 o 
   2  11   7        7.09        9.52     10.35 o 
   3  11   7        0.34       10.30     14.54 o 
   4  11   7      223.04      229.61     12.92 o 
   5  11   7      166.81      179.44     13.32 o 
   6  11   7       11.63        7.86      9.71 o 
   7  11   7       19.06       17.90     11.31 o 
   8  11   7      128.38      103.00     11.19 o 
   9  11   7       47.03       44.92     12.08 o 
  10  11   7       42.51       39.70     11.54 o 
  11  11   7        1.16       13.84     10.88 o 
  12  11   7        8.30       24.83      9.49 o 
   0  12   7       38.98       88.44     17.00 o 
   1  12   7      263.75      211.52     14.04 o 
   2  12   7       76.81       54.38     21.53 o 
   3  12   7      682.76      691.18     20.13 o 
   4  12   7      864.07      951.02     49.57 o 
   5  12   7     1521.34     1537.46     29.85 o 
   6  12   7      173.28      180.22     14.04 o 
   7  12   7      148.04      142.24     12.67 o 
   8  12   7       14.79       18.75     10.52 o 
   9  12   7        9.48       13.94     10.32 o 
  10  12   7       50.08       61.50     11.03 o 
  11  12   7      205.96      199.19     24.96 o 
  12  12   7        0.06        0.45      9.93 o 
   1  13   7       28.82       60.00     25.28 o 
   2  13   7      565.43      620.67     22.51 o 
   3  13   7     2483.33     2558.62     37.38 o 
   4  13   7      116.91      133.64     15.20 o 
   5  13   7       15.51       34.94     14.43 o 
   6  13   7      141.30      151.40     14.10 o 
   7  13   7      157.03      181.03     14.68 o 
   8  13   7       22.37       14.18     11.40 o 
   9  13   7        9.55        5.97     11.00 o 
  10  13   7      129.34      115.48     12.87 o 
  11  13   7       14.76       23.62     22.82 o 
   0  14   7      641.03      593.22     27.42 o 
   1  14   7        2.74       23.33     15.33 o 
   2  14   7        0.29      -11.03     26.59 o 
   3  14   7       34.60       23.51     14.54 o 
   4  14   7      115.42      127.23     14.83 o 
   5  14   7        1.80       -8.03     11.94 o 
   6  14   7        0.41       18.54     13.08 o 
   7  14   7       20.12        3.24     12.43 o 
   8  14   7       53.49       44.57     13.15 o 
   9  14   7        0.93       10.78     12.00 o 
  10  14   7        8.14      -12.72     16.36 o 
   1  15   7       22.84       38.94     14.50 o 
   2  15   7      140.77      135.46     14.72 o 
   3  15   7        2.70       14.44     31.74 o 
   4  15   7      280.52      294.90     17.56 o 
   5  15   7        1.78        5.36     14.27 o 
   6  15   7       10.78       15.42     14.79 o 
   7  15   7       56.58      131.25     14.97 o 
   8  15   7      112.71      109.17     25.08 o 
   9  15   7       13.40       13.50     14.98 o 
   0  16   7       68.02       67.57     23.79 o 
   1  16   7        0.90       14.72     16.45 o 
   2  16   7       43.22       54.67     15.18 o 
   3  16   7       13.32       22.91     15.34 o 
   4  16   7      189.99      145.33     17.28 o 
   5  16   7        7.36       40.48     15.49 o 
   6  16   7       59.42       65.75     42.08 o 
   7  16   7       59.09       60.87     17.41 o 
   8  16   7        3.14       15.67     13.79 o 
   1  17   7      165.58      171.46     18.40 o 
   2  17   7       70.14       90.67     17.37 o 
   3  17   7        5.31       38.71     21.02 o 
   4  17   7        2.40       38.35     47.07 o 
   5  17   7        2.45       30.44     16.95 o 
   6  17   7        4.05       -2.80     15.88 o 
   7  17   7       15.78       60.37     22.29 o 
   0  18   7      168.86      243.20     28.84 o 
   1  18   7       42.38       53.22     17.42 o 
   2  18   7        0.20       19.52     26.41 o 
   3  18   7       18.53       71.96     18.25 o 
   4  18   7       15.10       26.93     19.45 o 
   5  18   7       54.56       94.94     22.12 o 
   0   0   8    13792.96    16039.21    234.16 o 
   1   0   8     7491.61     7575.36     80.45 o 
   2   0   8     1193.70     1273.84     21.53 o 
   3   0   8     1005.57     1015.86     19.22 o 
   4   0   8     7007.47     6565.48     94.46 o 
   5   0   8     3532.82     3462.34     63.85 o 
   8   0   8        2.29      387.06     49.84 o 
  10   0   8      182.91      286.98     35.42 o 
  12   0   8        0.01       -2.87     18.66 o 
  15   0   8      170.93      262.99     42.36 o 
   1   1   8     2582.33     2784.54     27.72 o 
   2   1   8     3733.47     3875.79     31.85 o 
   3   1   8      447.93      530.73      6.86 o 
   4   1   8     1722.36     1645.27     19.19 o 
   5   1   8     1056.46      916.04     19.77 o 
   6   1   8      173.12      362.36     18.19 o 
   7   1   8     5443.85     5901.07    353.76 o 
   8   1   8      333.35      307.54     20.42 o 
   9   1   8      659.27      795.21     22.03 o 
  10   1   8     7042.48     7643.71     94.42 o 
  12   1   8        1.73        6.42     19.34 o 
  13   1   8       10.21       44.59     21.28 o 
  14   1   8       14.02       29.89     20.19 o 
  15   1   8       66.28       99.06     24.53 o 
   0   2   8     2032.53     1880.76     29.64 o 
   1   2   8      191.76      154.52      5.40 o 
   2   2   8     1861.61     2074.08     21.33 o 
   3   2   8      244.07      175.94      6.68 o 
   4   2   8     1896.76     2685.34     30.82 o 
   5   2   8     1565.38     1495.45     73.18 o 
   6   2   8     1261.94     1214.14     62.60 o 
   7   2   8       25.66       13.04      8.28 o 
   8   2   8      153.25      153.78      4.94 o 
   9   2   8      109.00      103.31      6.73 o 
  10   2   8      290.54      405.91     42.36 o 
  11   2   8       19.25       21.49     25.62 o 
  12   2   8       12.99        4.89      3.63 o 
  13   2   8        2.85        3.32      3.01 o 
   1   3   8     4259.15     4247.53     48.50 o 
   2   3   8      609.43      665.82     10.19 o 
   3   3   8      437.37      414.15     12.66 o 
   4   3   8      139.73      128.83      5.46 o 
   5   3   8     1043.70     1147.26     61.24 o 
   6   3   8      222.22      296.64      6.65 o 
   7   3   8        5.62        7.11      4.66 o 
   8   3   8       59.74       66.23      8.20 o 
   9   3   8     1201.82     1300.43     48.34 o 
  10   3   8     2400.13     2459.23     63.89 o 
  11   3   8       64.90       70.84     16.58 o 
  12   3   8        7.42        3.02      3.98 o 
  13   3   8        0.44        8.48      4.08 o 
  14   3   8       13.79        8.94     32.49 o 
  15   3   8        0.77      -20.64     27.02 o 
   0   4   8    11172.77    11395.72    141.59 o 
   1   4   8     6296.03     6219.74     72.98 o 
   2   4   8     3332.11     3202.66    111.26 o 
   3   4   8        2.69       20.63      4.57 o 
   4   4   8    25980.78    27071.02    254.44 o 
   5   4   8      374.68      330.97     16.07 o 
   6   4   8      109.64      117.77      4.94 o 
   7   4   8     2410.80     2386.72     27.25 o 
   8   4   8      141.97      133.17      4.94 o 
   9   4   8        9.45        7.06      3.19 o 
  10   4   8      141.19      149.93     15.23 o 
  11   4   8      309.61      314.35     27.58 o 
  12   4   8       71.80       44.40      4.82 o 
  13   4   8       48.40       32.71      4.26 o 
  14   4   8        1.62        3.19     19.26 o 
  15   4   8       28.68       12.02     23.12 o 
   1   5   8     1274.32     1394.17     16.99 o 
   2   5   8       75.07       80.74      6.00 o 
   3   5   8        0.16        5.46      4.85 o 
   4   5   8      230.56      174.12      7.38 o 
   5   5   8      661.57      746.23     32.93 o 
   6   5   8        1.13        7.84      3.98 o 
   7   5   8        3.63       19.75      4.49 o 
   8   5   8      274.80      292.99      8.50 o 
   9   5   8       22.19       33.61      4.30 o 
  10   5   8      638.74      693.84     13.24 o 
  11   5   8       66.07       51.68      6.19 o 
  12   5   8        4.04       -3.31      6.19 o 
  13   5   8      114.36       73.24      5.96 o 
  14   5   8       21.11       21.90      9.91 o 
  15   5   8       28.04       44.10     23.59 o 
   0   6   8      295.12      266.26     14.42 o 
   1   6   8       27.71       22.19      6.15 o 
   2   6   8        6.01        1.62      6.01 o 
   3   6   8      305.63      370.58     29.58 o 
   4   6   8      697.51      588.64     12.68 o 
   5   6   8        2.65        0.19      5.13 o 
   6   6   8      694.77      790.35     24.25 o 
   7   6   8      250.58      329.69     10.28 o 
   8   6   8        7.18       26.57      7.92 o 
   9   6   8      593.53      619.52     33.76 o 
  10   6   8       46.74       46.73      8.70 o 
  11   6   8       75.85       64.81     15.23 o 
  12   6   8       32.66       23.34      4.55 o 
  13   6   8        5.63       -5.23     22.80 o 
  14   6   8        0.46        2.56     17.75 o 
   1   7   8       61.79       83.88     13.29 o 
   2   7   8        2.98       -3.80     10.68 o 
   3   7   8      124.41      153.17      8.97 o 
   4   7   8      436.83      481.93     19.39 o 
   5   7   8     1117.45     1236.48     45.17 o 
   6   7   8      551.04      640.42     14.01 o 
   7   7   8       32.74       16.31      6.94 o 
   8   7   8      985.65      972.94     17.27 o 
   9   7   8       57.65       35.72      6.65 o 
  10   7   8       25.71       28.83      6.82 o 
  11   7   8      302.55      307.56     11.83 o 
  12   7   8      120.72       89.16     17.79 o 
  13   7   8       77.05       49.83      8.82 o 
  14   7   8        1.75        9.77     10.07 o 
   0   8   8      400.32      395.82     19.18 o 
   1   8   8     1270.90     1161.68     18.40 o 
   2   8   8      149.12      181.19      8.98 o 
   3   8   8      234.01      231.75     10.16 o 
   4   8   8        2.94       -2.44      7.69 o 
   5   8   8       87.15      114.24      8.74 o 
   6   8   8       11.82       11.51      7.56 o 
   7   8   8       30.01       39.27      7.31 o 
   8   8   8      131.93      116.51      9.35 o 
   9   8   8      189.20      236.72     34.23 o 
  10   8   8        8.95       14.48      7.71 o 
  11   8   8        1.07       -1.05      6.35 o 
  12   8   8      131.44      130.02      8.80 o 
  13   8   8       78.20       69.22      9.41 o 
  14   8   8       33.40       42.52     13.08 o 
   1   9   8      603.65      546.66     16.93 o 
   2   9   8      180.25      193.83     11.69 o 
   3   9   8        0.59        4.48      8.12 o 
   4   9   8      237.76      301.61     11.81 o 
   5   9   8        9.16       10.79      7.55 o 
   6   9   8       65.43       62.41     10.09 o 
   7   9   8      330.28      350.62     12.49 o 
   8   9   8      183.96      224.68     17.55 o 
   9   9   8      201.13      208.83     11.81 o 
  10   9   8        0.71       -1.42      7.40 o 
  11   9   8       11.79       24.04      7.32 o 
  12   9   8       54.71       54.90      8.88 o 
  13   9   8        4.40        8.92      9.73 o 
   0  10   8        3.47       -8.48     11.71 o 
   1  10   8      828.21      766.00     26.69 o 
   2  10   8      750.05      645.24     16.59 o 
   3  10   8      714.36      740.96     17.02 o 
   4  10   8       71.15       72.25     10.52 o 
   5  10   8      938.62     1031.93     20.09 o 
   6  10   8      368.46      345.20     16.34 o 
   7  10   8        2.42       15.53     17.39 o 
   8  10   8       33.52       53.67      9.48 o 
   9  10   8       25.27       29.73     11.20 o 
  10  10   8        0.03       16.87     13.33 o 
  11  10   8        0.16        4.08     13.27 o 
  12  10   8        3.20        3.89      6.78 o 
  13  10   8        0.17        1.70     28.84 o 
   1  11   8      449.24      432.31     16.16 o 
   2  11   8      151.07      120.40     19.32 o 
   3  11   8       93.49      101.05     11.80 o 
   4  11   8      112.68      108.79     11.96 o 
   5  11   8     1244.71     1231.28     23.99 o 
   6  11   8       89.68       87.43     11.12 o 
   7  11   8        8.41       -9.15     11.33 o 
   8  11   8       45.47       28.58     12.32 o 
   9  11   8       56.91       58.47     10.62 o 
  10  11   8        0.62       22.83     12.00 o 
  11  11   8        0.88        4.40      9.58 o 
  12  11   8       13.80       15.05     14.76 o 
   0  12   8      709.38      656.51     31.94 o 
   1  12   8      420.08      403.86     17.75 o 
   2  12   8      268.27      277.12     24.37 o 
   3  12   8     1264.23     1233.20     27.32 o 
   4  12   8      523.18      507.25     20.88 o 
   5  12   8       18.27       15.13     14.90 o 
   6  12   8        5.73       24.55     11.38 o 
   7  12   8       37.23       45.17     11.46 o 
   8  12   8      159.65      142.04     24.23 o 
   9  12   8       21.35       45.58     13.45 o 
  10  12   8        5.78       16.49     10.86 o 
  11  12   8        5.29       11.67     13.93 o 
  12  12   8        5.52       15.10     10.35 o 
   1  13   8       27.10       52.13     15.41 o 
   2  13   8     4286.34     4249.34    108.72 o 
   3  13   8      598.84      642.61     23.62 o 
   4  13   8      723.35      657.07     21.47 o 
   5  13   8       30.68       18.83     15.89 o 
   6  13   8      218.62      192.21     34.31 o 
   7  13   8        6.51       -0.53     12.49 o 
   8  13   8       12.53       23.47     12.10 o 
   9  13   8       58.36       51.50     11.21 o 
  10  13   8        8.40        3.89     11.06 o 
  11  13   8       13.18       17.96     15.75 o 
   0  14   8       88.82      100.56     23.79 o 
   1  14   8      335.90      269.70     17.79 o 
   2  14   8      232.40      216.50     17.89 o 
   3  14   8      177.60      184.52     20.62 o 
   4  14   8      207.26      163.20     18.90 o 
   5  14   8       51.78       79.10     24.62 o 
   6  14   8       25.41       40.04     12.74 o 
   7  14   8       12.65       13.69     11.99 o 
   8  14   8        7.22       15.94     18.42 o 
   9  14   8       41.32       69.11     12.83 o 
  10  14   8       15.44       73.05     12.34 o 
   1  15   8        9.18       17.34     13.24 o 
   2  15   8       93.05       81.76     15.82 o 
   3  15   8       83.61       85.15     15.38 o 
   4  15   8       65.15       73.98     14.96 o 
   5  15   8        3.88      -12.48     14.53 o 
   6  15   8        2.23        0.48     14.68 o 
   7  15   8       35.35       32.10     18.13 o 
   8  15   8      132.87       94.57     14.06 o 
   9  15   8       26.79       24.73     13.53 o 
   0  16   8      193.44      159.28     27.91 o 
   1  16   8       12.58        5.02     14.18 o 
   2  16   8       75.19       70.71     15.28 o 
   3  16   8        0.09        7.94     15.68 o 
   4  16   8      107.46      168.31     17.33 o 
   5  16   8       87.47       85.26     15.71 o 
   6  16   8        6.16       35.79     15.03 o 
   7  16   8        0.41       16.08     13.97 o 
   8  16   8        2.22       12.03     16.96 o 
   1  17   8       20.85       56.29     17.23 o 
   2  17   8       35.53       18.44     16.42 o 
   3  17   8       26.04       70.38     18.58 o 
   4  17   8      411.88      408.79     22.38 o 
   5  17   8       61.86       82.76     16.78 o 
   6  17   8        6.35       39.25     21.44 o 
   0  18   8       26.38        4.89     23.10 o 
   1  18   8       58.20       73.50     18.39 o 
   2  18   8      186.34      220.41     22.19 o 
   3  18   8       41.87       54.17     17.37 o 
   4  18   8        2.81        6.42     16.99 o 
   1   1   9      412.93      389.15      7.22 o 
   2   1   9     5380.87     5612.19     44.85 o 
   3   1   9     1955.13     2001.12     20.72 o 
   4   1   9     1696.46     1909.05     21.01 o 
   5   1   9     1529.26     1585.60     32.75 o 
   6   1   9        0.31       34.00     12.89 o 
   7   1   9       21.45       27.62     14.18 o 
   8   1   9       60.90       36.18     13.28 o 
   9   1   9     1170.86     1193.57     29.16 o 
  10   1   9      786.53      821.64     76.21 o 
  11   1   9       72.10       79.43     20.96 o 
  12   1   9      294.26      392.63     30.25 o 
  13   1   9      361.07      360.53     30.62 o 
  14   1   9       11.69        4.89     19.47 o 
   0   2   9        0.04        2.87      4.89 o 
   1   2   9     5155.26     5597.79     44.65 o 
   2   2   9     1509.95     1690.35     16.90 o 
   3   2   9      750.45      892.40     11.88 o 
   4   2   9      328.47      351.21      7.53 o 
   5   2   9      305.32      329.84     23.32 o 
   6   2   9      629.96      521.93     12.14 o 
   7   2   9     3701.73     3837.84    116.15 o 
   8   2   9        0.00       -3.63     11.87 o 
   9   2   9      477.47      497.59     23.30 o 
  10   2   9       17.90       33.42     16.56 o 
  11   2   9      283.86      284.10     18.28 o 
  12   2   9      203.44      328.58     91.07 o 
  13   2   9        1.99       30.33     32.31 o 
  14   2   9        3.78       40.61     42.02 o 
   1   3   9     5005.58     4778.85     55.43 o 
   2   3   9     1627.51     1579.00     19.09 o 
   3   3   9      157.70      198.59      9.35 o 
   4   3   9      608.55      801.88     14.80 o 
   5   3   9        0.02       13.25      4.58 o 
   6   3   9      427.18      350.94     12.72 o 
   7   3   9     2412.17     2657.13     99.91 o 
   8   3   9       16.18        9.49      5.47 o 
   9   3   9     1022.89      937.71     35.07 o 
  10   3   9      341.25      278.58      8.49 o 
  11   3   9       31.98       30.15     10.16 o 
  12   3   9       40.26        5.58      3.64 o 
  13   3   9      120.81      122.17     21.77 o 
  14   3   9        0.36       -3.19     33.36 o 
  15   3   9        2.70       23.83     29.04 o 
   0   4   9     1883.12     1965.32     30.29 o 
   1   4   9       43.98       29.86      5.42 o 
   2   4   9      967.88     1001.80     14.32 o 
   3   4   9        0.10       -1.95      4.39 o 
   4   4   9        9.63       15.73     10.30 o 
   5   4   9        2.25        4.21      9.51 o 
   6   4   9       30.19       39.63      4.68 o 
   7   4   9      214.29      222.25     10.07 o 
   8   4   9      565.09      481.71     26.23 o 
   9   4   9       70.99       64.29     15.47 o 
  10   4   9      173.45      139.42      7.71 o 
  11   4   9        0.51       -0.22      4.74 o 
  12   4   9       17.06       20.20      4.68 o 
  13   4   9        5.23        1.57      2.82 o 
  14   4   9       57.31       56.50     20.84 o 
  15   4   9        1.60       62.68     37.88 o 
   1   5   9      736.95      747.33     13.19 o 
   2   5   9      799.88      721.44     14.58 o 
   3   5   9     2213.47     2376.21     26.22 o 
   4   5   9     1147.05      918.21     24.94 o 
   5   5   9      245.00      244.00      8.83 o 
   6   5   9      108.72      109.34      6.67 o 
   7   5   9      975.20      897.50     14.39 o 
   8   5   9      592.26      541.93     20.05 o 
   9   5   9       22.35       26.19      4.88 o 
  10   5   9      859.15      785.59     77.26 o 
  11   5   9      151.77      118.04      8.29 o 
  12   5   9       24.04        6.30      2.99 o 
  13   5   9        3.18        8.48      5.86 o 
  14   5   9        4.54        1.21     30.41 o 
   0   6   9       93.69      112.15     11.07 o 
   1   6   9     1968.15     2098.47     23.43 o 
   2   6   9      322.83      246.34      8.69 o 
   3   6   9      160.67      166.13      7.66 o 
   4   6   9       47.45       69.23      6.35 o 
   5   6   9       84.39       87.08      6.50 o 
   6   6   9      131.91      125.52      7.32 o 
   7   6   9        3.98       10.75      9.31 o 
   8   6   9       64.41       55.43      5.79 o 
   9   6   9       76.73       69.37     11.03 o 
  10   6   9      715.89      766.69     40.32 o 
  11   6   9       89.63       89.91     11.35 o 
  12   6   9        3.68        1.19     13.11 o 
  13   6   9        2.40        1.49     12.12 o 
  14   6   9        0.01        3.47     22.44 o 
   1   7   9      381.24      363.46     20.82 o 
   2   7   9      724.72      689.79     32.05 o 
   3   7   9      115.88      128.64      8.42 o 
   4   7   9      716.47      733.33     13.85 o 
   5   7   9      271.95      234.60     15.04 o 
   6   7   9      525.36      552.07     34.49 o 
   7   7   9        0.79       17.11      5.83 o 
   8   7   9       31.97       40.06      7.51 o 
   9   7   9      120.01       82.64     10.80 o 
  10   7   9        7.45       20.72      6.64 o 
  11   7   9        0.04        0.34      6.81 o 
  12   7   9       45.35       40.65     13.33 o 
  13   7   9       63.27       64.79     11.32 o 
  14   7   9        0.01        2.51      8.48 o 
   0   8   9      464.12      415.24     18.01 o 
   1   8   9        4.82       12.53      7.98 o 
   2   8   9        4.20       10.31      7.47 o 
   3   8   9       92.51       89.84      8.88 o 
   4   8   9     1346.34     1371.31     26.05 o 
   5   8   9       97.24       89.98      8.33 o 
   6   8   9       23.03        9.00      6.67 o 
   7   8   9      614.78      625.18     14.86 o 
   8   8   9       66.30       87.68      8.38 o 
   9   8   9      178.19      157.55      9.64 o 
  10   8   9        1.43       -3.53      6.96 o 
  11   8   9       94.00       63.85      6.75 o 
  12   8   9      183.09      135.61      8.40 o 
  13   8   9       14.34       -0.87     16.30 o 
  14   8   9       14.81       44.63     37.94 o 
   1   9   9      130.35      136.16     11.06 o 
   2   9   9     2949.12     2984.59     34.15 o 
   3   9   9      727.29      860.30     17.50 o 
   4   9   9       29.61       33.91      9.10 o 
   5   9   9      736.17      698.20     16.13 o 
   6   9   9      407.53      372.34     12.88 o 
   7   9   9       10.08       24.28      9.12 o 
   8   9   9     1676.69     1774.18     27.46 o 
   9   9   9       14.33        9.20     17.55 o 
  10   9   9      462.10      417.31     13.57 o 
  11   9   9        8.19       10.70     10.44 o 
  12   9   9        6.70        5.53      8.26 o 
  13   9   9       95.90       54.41     13.27 o 
   0  10   9      502.30      475.42     22.78 o 
   1  10   9       57.97       67.80     16.90 o 
   2  10   9        2.42        8.15      9.68 o 
   3  10   9      219.26      224.57     12.93 o 
   4  10   9        1.99       14.37      9.02 o 
   5  10   9        5.06       25.58      9.41 o 
   6  10   9      448.10      432.83     15.06 o 
   7  10   9        0.00        1.37      8.80 o 
   8  10   9       21.90       29.32      8.78 o 
   9  10   9      131.95      124.97     10.93 o 
  10  10   9        7.86       20.43      9.49 o 
  11  10   9        8.28       11.93      8.29 o 
  12  10   9       21.41       16.50      6.89 o 
  13  10   9        2.21       -2.87     13.37 o 
   1  11   9      518.44      517.40     17.31 o 
   2  11   9       16.91        0.52     18.50 o 
   3  11   9       96.27       65.27     24.11 o 
   4  11   9       77.58       68.01     12.59 o 
   5  11   9        8.16        9.50     10.42 o 
   6  11   9      184.18      219.82     12.85 o 
   7  11   9       36.18       30.35      9.38 o 
   8  11   9        4.44        1.78      9.12 o 
   9  11   9       57.50       59.91     10.74 o 
  10  11   9      102.35       50.57     11.02 o 
  11  11   9        9.38       24.65     23.00 o 
  12  11   9       21.37       10.47      7.22 o 
   0  12   9      945.63     1036.46     33.64 o 
   1  12   9      334.46      340.82     16.52 o 
   2  12   9     3282.38     3332.56     59.16 o 
   3  12   9      101.25      110.98     14.93 o 
   4  12   9      635.78      611.78     20.65 o 
   5  12   9     1803.38     1806.53     30.20 o 
   6  12   9        2.06       24.71     11.61 o 
   7  12   9       22.30       17.21     11.14 o 
   8  12   9      118.06      153.52     14.07 o 
   9  12   9        0.53       14.08      9.68 o 
  10  12   9       29.34       29.30     15.99 o 
  11  12   9       18.53       37.58     11.01 o 
   1  13   9      568.36      557.99     40.85 o 
   2  13   9     1461.82     1520.04     29.91 o 
   3  13   9       11.31       35.77     14.46 o 
   4  13   9      295.09      344.11     17.65 o 
   5  13   9       39.85       52.34     12.35 o 
   6  13   9      129.96      112.31     25.10 o 
   7  13   9        0.07       -8.42     11.29 o 
   8  13   9       96.82      159.94     14.35 o 
   9  13   9        1.85        6.63     11.26 o 
  10  13   9       36.59       34.93     11.42 o 
  11  13   9        0.02       10.66     10.94 o 
   0  14   9       25.42       10.46     17.69 o 
   1  14   9       22.67        2.53      8.48 o 
   2  14   9      155.51      140.34     14.60 o 
   3  14   9       17.04        2.08     12.88 o 
   4  14   9       24.16       37.73     19.18 o 
   5  14   9        8.13       10.99     12.28 o 
   6  14   9        0.35       28.86     12.50 o 
   7  14   9        1.66       42.74     13.74 o 
   8  14   9       47.65       36.78     14.25 o 
   9  14   9       29.76       41.55     12.80 o 
  10  14   9        0.25       30.81     12.98 o 
   1  15   9       46.28       79.33     16.39 o 
   2  15   9       15.34       -5.01     13.42 o 
   3  15   9       25.45       24.26     15.69 o 
   4  15   9      384.38      398.57     19.57 o 
   5  15   9       24.35       39.65     15.03 o 
   6  15   9       36.42       59.58     14.07 o 
   7  15   9       10.01       -1.97     16.43 o 
   8  15   9        0.79        7.55     20.01 o 
   9  15   9        0.41       39.99     17.09 o 
   0  16   9        0.37       14.58     19.79 o 
   1  16   9        2.64      -14.15     17.00 o 
   2  16   9        5.52        4.34     16.18 o 
   3  16   9       14.26       56.51     17.45 o 
   4  16   9       35.19       24.23     17.68 o 
   5  16   9        5.77       -0.20     13.99 o 
   6  16   9       16.91       23.79     15.77 o 
   7  16   9       17.47       25.09     14.04 o 
   1  17   9       11.79       69.50     16.49 o 
   2  17   9      268.49      340.42     27.02 o 
   3  17   9       43.22       53.57     18.28 o 
   4  17   9       10.90       29.75     16.39 o 
   5  17   9        7.61       47.28     17.73 o 
   6  17   9       28.81       55.36     20.78 o 
   0  18   9       55.46       60.17     24.64 o 
   1  18   9       38.92       11.48     43.48 o 
   2  18   9        5.10       36.93     19.02 o 
   3  18   9        8.21       19.47     17.82 o 
   0   0  10     2230.83     1912.26     36.91 o 
   1   0  10    17774.31    19066.27    222.00 o 
   2   0  10     1519.74     1594.50     27.30 o 
   3   0  10     1558.48     1456.38     26.09 o 
   4   0  10     6358.37     6494.04     87.43 o 
   5   0  10     3485.54     3596.05     94.02 o 
   6   0  10      844.41      913.52     30.37 o 
   7   0  10     3001.21     7349.69    354.91 o 
   9   0  10        8.90       27.10     26.98 o 
  10   0  10      306.34      798.34     73.82 o 
  12   0  10      422.91      456.36     31.78 o 
  15   0  10       55.61      121.28     26.57 o 
   1   1  10      341.65      303.70     26.41 o 
   2   1  10     4551.14     4862.06     57.31 o 
   3   1  10     4775.72     5020.71     59.57 o 
   4   1  10     1045.97      954.44     13.09 o 
   5   1  10       96.77       73.95      9.17 o 
   6   1  10     1893.49     1878.90    122.57 o 
   7   1  10     3117.77     3216.50     66.11 o 
   8   1  10      745.22      718.30     24.71 o 
   9   1  10       94.28      126.74     18.71 o 
  10   1  10     2875.49     3102.89    197.81 o 
  11   1  10      141.41      185.78     26.30 o 
  12   1  10      519.64      640.15     35.58 o 
  13   1  10      281.42      313.92     30.50 o 
  14   1  10        0.10       -8.04     20.52 o 
   0   2  10     4546.05     4416.65     53.43 o 
   1   2  10      173.53      182.62      5.95 o 
   2   2  10       23.03       58.36     10.60 o 
   3   2  10      811.99     1148.84     19.77 o 
   4   2  10      471.95      877.94     12.02 o 
   5   2  10       20.00        1.04      3.21 o 
   6   2  10      164.77      236.83      5.89 o 
   7   2  10     1334.09     1473.99     52.16 o 
   8   2  10      503.85      487.79     22.49 o 
   9   2  10     1203.51     1377.71     35.82 o 
  10   2  10       38.71       66.55     33.48 o 
  11   2  10       95.78       91.56     18.36 o 
  12   2  10        0.03      292.47    126.49 o 
  13   2  10       54.48       66.88     24.31 o 
  14   2  10       49.93       75.84     25.24 o 
   1   3  10     1186.33     1263.15     17.14 o 
   2   3  10     7022.88     7247.40     68.92 o 
   3   3  10     1166.14     1310.45     21.06 o 
   4   3  10     1046.36     1074.68     23.71 o 
   5   3  10       65.91       75.26      8.30 o 
   6   3  10        5.06       16.06      5.19 o 
   7   3  10      615.45      623.91     31.12 o 
   8   3  10        0.45        4.96     12.90 o 
   9   3  10     1084.53     1036.97    100.68 o 
  10   3  10     1408.80     1442.61     47.33 o 
  11   3  10      169.90      136.12     20.08 o 
  12   3  10        1.57      -11.27     29.80 o 
  13   3  10        0.01      -25.85     25.85 o 
  14   3  10       19.45       72.61     38.69 o 
  15   3  10       14.46      -21.73     34.29 o 
   0   4  10     1672.26     1936.93     35.38 o 
   1   4  10    16980.79    17630.15    218.83 o 
   2   4  10      238.99      302.52      8.56 o 
   3   4  10      216.48      243.13      7.48 o 
   4   4  10     6631.67     7014.22    120.18 o 
   5   4  10       68.58       73.68      4.39 o 
   6   4  10       19.44       45.48      4.19 o 
   7   4  10      523.73      542.87     10.25 o 
   8   4  10       49.29       62.06     13.01 o 
   9   4  10      633.99      570.22     21.37 o 
  10   4  10     1192.35     1310.42     90.99 o 
  11   4  10      552.61      473.68     16.64 o 
  12   4  10       76.63       68.58      6.38 o 
  13   4  10       51.32      115.58     35.42 o 
  14   4  10       19.29       46.97     20.92 o 
   1   5  10      444.62      435.96     10.09 o 
   2   5  10      779.66      772.08     31.54 o 
   3   5  10       30.82       49.78      8.82 o 
   4   5  10      115.81      104.20      7.58 o 
   5   5  10      212.15      166.41     11.15 o 
   6   5  10       35.36       44.08      4.41 o 
   7   5  10        2.80        3.01      5.31 o 
   8   5  10       30.52       14.98      3.71 o 
   9   5  10      351.35      383.75     26.86 o 
  10   5  10      494.64      501.18     19.79 o 
  11   5  10       19.37       23.45      5.04 o 
  12   5  10       13.55       12.83      4.76 o 
  13   5  10       60.64       51.50     19.67 o 
  14   5  10        0.13       26.25     35.22 o 
   0   6  10     1700.77     1359.86     31.14 o 
   1   6  10     3334.14     3418.27     35.26 o 
   2   6  10        2.57       -0.92      6.85 o 
   3   6  10     1675.28     1792.99     25.52 o 
   4   6  10      389.00      419.81     11.05 o 
   5   6  10      785.58      824.70     14.62 o 
   6   6  10      332.43      395.96     11.99 o 
   7   6  10        0.40       -0.57      4.67 o 
   8   6  10      733.51      820.79     20.62 o 
   9   6  10       44.32       41.60      7.29 o 
  10   6  10        5.12       -0.51     16.34 o 
  11   6  10      223.02      162.73     34.27 o 
  12   6  10        2.59        6.26      6.31 o 
  13   6  10        0.41        4.56      6.02 o 
  14   6  10       30.72       57.18     21.12 o 
   1   7  10     1335.97     1205.82     18.24 o 
   2   7  10      634.48      602.94     17.31 o 
   3   7  10        0.71        8.99      7.07 o 
   4   7  10        1.00        1.15      6.98 o 
   5   7  10       79.94       65.18      7.88 o 
   6   7  10      439.06      415.26     13.16 o 
   7   7  10      568.41      580.41     28.11 o 
   8   7  10      234.66      191.11      8.88 o 
   9   7  10     1574.52     1563.95     30.58 o 
  10   7  10       63.06       60.23      7.32 o 
  11   7  10      163.54      157.17     28.90 o 
  12   7  10        0.00        2.14      2.32 o 
  13   7  10        5.91       18.15      9.34 o 
  14   7  10       21.01       43.17     19.02 o 
   0   8  10     3235.76     3312.63     50.89 o 
   1   8  10      118.85      124.20     16.80 o 
   2   8  10      243.10      280.32     10.71 o 
   3   8  10        1.10       -8.25      8.25 o 
   4   8  10     2200.62     2151.54     46.60 o 
   5   8  10     1336.82     1441.89     21.59 o 
   6   8  10      192.37      298.27     12.33 o 
   7   8  10      507.82      520.64     27.62 o 
   8   8  10       64.21       78.66      8.70 o 
   9   8  10      300.05      275.77     12.03 o 
  10   8  10      135.88      139.90      8.03 o 
  11   8  10       11.98       15.97      6.42 o 
  12   8  10        4.49        5.19      6.30 o 
  13   8  10        7.97       27.29     24.27 o 
   1   9  10      101.41      102.78      9.51 o 
   2   9  10      437.19      414.94     22.03 o 
   3   9  10      345.53      375.09     18.25 o 
   4   9  10      223.07      215.09     22.29 o 
   5   9  10       51.18       60.02      8.59 o 
   6   9  10        0.14        4.54      7.74 o 
   7   9  10      216.56      205.82     10.80 o 
   8   9  10      437.55      419.74     19.04 o 
   9   9  10        5.17        9.13     15.35 o 
  10   9  10        3.68       18.01      6.81 o 
  11   9  10       55.24       51.37      9.87 o 
  12   9  10       15.38       12.76      8.94 o 
  13   9  10       19.79        5.32     12.32 o 
   0  10  10      127.46      140.58     17.16 o 
   1  10  10     3075.46     2977.89     36.42 o 
   2  10  10     3553.08     3418.39     42.15 o 
   3  10  10      211.61      237.75     13.98 o 
   4  10  10      309.13      320.68     12.73 o 
   5  10  10      222.26      197.37     16.07 o 
   6  10  10      681.01      708.92     17.78 o 
   7  10  10        0.02       14.07      8.39 o 
   8  10  10       28.32       25.66      9.99 o 
   9  10  10      174.08      177.47     23.02 o 
  10  10  10       91.08      116.20     10.88 o 
  11  10  10       72.51       82.93     13.37 o 
  12  10  10        2.96       -0.08     11.47 o 
   1  11  10       44.18        6.94     13.64 o 
   2  11  10     1458.60     1423.61     25.74 o 
   3  11  10       31.11       46.67     12.22 o 
   4  11  10       24.23       20.52     14.60 o 
   5  11  10        1.21       -3.94     10.10 o 
   6  11  10       12.98        8.32     18.58 o 
   7  11  10       24.16       34.92      9.34 o 
   8  11  10       93.09       74.99     12.32 o 
   9  11  10      128.53      114.91     15.91 o 
  10  11  10        1.28       21.14     11.21 o 
  11  11  10        0.45       -6.80      8.96 o 
  12  11  10       23.61       38.08     13.73 o 
   0  12  10     2094.74     2121.58     46.28 o 
   1  12  10        5.60       30.35     24.09 o 
   2  12  10      705.01      655.00     21.09 o 
   3  12  10       79.86      126.17     26.65 o 
   4  12  10       56.82       42.44     12.55 o 
   5  12  10      463.97      421.92     16.81 o 
   6  12  10      196.71      197.89     13.18 o 
   7  12  10       23.03       28.99     10.11 o 
   8  12  10       51.85       47.18     11.20 o 
   9  12  10      248.55      246.34     14.53 o 
  10  12  10      158.87      163.32     14.82 o 
  11  12  10        7.90       33.49     13.56 o 
   1  13  10      177.20      135.89     19.04 o 
   2  13  10        0.78       -8.55     19.99 o 
   3  13  10     1804.51     1769.81     33.93 o 
   4  13  10      545.67      486.47     25.56 o 
   5  13  10        0.75       35.33     31.74 o 
   6  13  10        0.69        1.48     11.15 o 
   7  13  10       70.76       80.47     14.09 o 
   8  13  10       11.46       26.68     27.40 o 
   9  13  10        0.39       34.71     17.20 o 
  10  13  10       69.66       86.12     12.37 o 
   0  14  10       62.09       76.09     22.78 o 
   1  14  10      180.97      158.04     15.19 o 
   2  14  10       78.78       85.87     31.40 o 
   3  14  10      161.54      173.64     15.33 o 
   4  14  10      180.95      211.00     18.88 o 
   5  14  10      447.35      462.84     23.73 o 
   6  14  10       13.40       15.89     12.25 o 
   7  14  10      169.54      248.28     15.66 o 
   8  14  10       43.87       33.47     12.39 o 
   9  14  10        0.27        1.16     12.72 o 
   1  15  10       32.57       25.70     17.57 o 
   2  15  10       28.24       10.28     14.78 o 
   3  15  10       65.09       39.98     14.72 o 
   4  15  10      391.77      356.51     19.81 o 
   5  15  10       13.74       30.35     13.68 o 
   6  15  10        2.48        2.10     13.78 o 
   7  15  10       33.67       32.71     13.40 o 
   8  15  10        0.00        5.22     12.11 o 
   0  16  10       50.75       63.00     27.14 o 
   1  16  10       40.53       55.11     15.83 o 
   2  16  10       77.92       89.40     15.63 o 
   3  16  10      272.21      242.20     26.90 o 
   4  16  10       28.35       80.03     15.88 o 
   5  16  10        0.36       22.73     15.56 o 
   6  16  10       17.38       42.82     32.09 o 
   7  16  10       25.00       24.61     22.62 o 
   1  17  10       25.20       34.97     15.71 o 
   2  17  10       21.70       27.16     16.59 o 
   3  17  10      402.80      410.67     46.28 o 
   4  17  10        8.69       13.02     23.20 o 
   5  17  10        6.82       37.78     15.84 o 
   0  18  10      145.39      191.14     31.14 o 
   1  18  10        0.01        2.44     16.35 o 
   2  18  10       57.29       85.75     37.03 o 
   1   1  11     1613.98     1578.68     19.49 o 
   2   1  11      470.96      401.92      8.49 o 
   3   1  11     5044.32     5073.33     52.95 o 
   4   1  11     1473.93     1493.02     22.99 o 
   5   1  11      213.14      207.97      7.12 o 
   6   1  11      100.44      149.54     15.35 o 
   7   1  11     1352.94     1335.00     32.02 o 
   8   1  11     2188.60     2309.83     56.00 o 
   9   1  11     2757.86     2902.86     54.88 o 
  10   1  11     1156.78     1348.50     43.17 o 
  11   1  11      511.43      649.14     35.42 o 
  12   1  11       13.86       69.22     37.44 o 
  13   1  11       17.96       37.85     22.99 o 
  14   1  11       15.41       15.35     22.21 o 
   0   2  11      955.86     1065.13     22.29 o 
   1   2  11      654.09      725.31     13.55 o 
   2   2  11        4.39       11.60      3.91 o 
   3   2  11      233.28      179.11      6.16 o 
   4   2  11      276.48      282.34     13.57 o 
   5   2  11      185.38      178.29      6.03 o 
   6   2  11        0.08        2.96      5.63 o 
   7   2  11      475.66      569.70     27.02 o 
   8   2  11      864.29      955.05     55.91 o 
   9   2  11     1067.28     1226.91     45.07 o 
  10   2  11      394.14      451.22     51.09 o 
  11   2  11      482.96      518.03     26.37 o 
  12   2  11      849.68      -27.50     90.22 o 
  13   2  11       25.80       -4.89     23.10 o 
  14   2  11        0.11        0.70     24.09 o 
   1   3  11       15.07       42.04      5.82 o 
   2   3  11      258.07      247.88      7.11 o 
   3   3  11     4961.07     5465.35     49.34 o 
   4   3  11      446.03      454.81      9.38 o 
   5   3  11      167.26      166.57      6.50 o 
   6   3  11      307.13      336.55     10.32 o 
   7   3  11     1856.90     1977.03     35.63 o 
   8   3  11     1157.35     1171.57     28.50 o 
   9   3  11      702.46      754.69     36.43 o 
  10   3  11      800.60      914.73     40.10 o 
  11   3  11      184.10      186.11     27.87 o 
  12   3  11        5.04        8.88     22.89 o 
  14   3  11       51.73       54.12     39.01 o 
   0   4  11     1581.89     1833.99     32.71 o 
   1   4  11      872.40      875.27     47.80 o 
   2   4  11     1746.48     1867.68     23.41 o 
   3   4  11      200.93      189.71     16.60 o 
   4   4  11       11.09       -1.64      4.82 o 
   5   4  11      496.94      594.01     25.69 o 
   6   4  11        9.17        8.05      4.46 o 
   7   4  11       37.13       36.99      3.80 o 
   8   4  11      524.08      545.83     48.77 o 
   9   4  11      624.78      655.74     29.10 o 
  10   4  11       20.98       26.65      3.14 o 
  11   4  11      112.63       49.76     35.42 o 
  12   4  11       92.56      117.76     24.43 o 
  13   4  11        0.19      -10.86     32.59 o 
   1   5  11     6806.16     6971.19     70.59 o 
   2   5  11      449.65      409.27     10.54 o 
   3   5  11     2593.59     2619.79     29.79 o 
   4   5  11        7.40        6.29      8.48 o 
   5   5  11     1162.33     1073.04     16.26 o 
   6   5  11       14.66       20.82      4.83 o 
   7   5  11      234.46      197.93      6.19 o 
   8   5  11      542.01      565.76     10.52 o 
   9   5  11      405.47      448.21     22.94 o 
  10   5  11       48.65       55.24      9.60 o 
  11   5  11      183.02      157.75     11.11 o 
  12   5  11       19.62       13.07      6.64 o 
  13   5  11       18.36        7.27     23.38 o 
  14   5  11       63.23       39.58     36.67 o 
   0   6  11      625.81      662.73     18.62 o 
   1   6  11      103.94      124.66      7.92 o 
   2   6  11      454.17      387.96     15.06 o 
   3   6  11       36.29       21.03     12.80 o 
   4   6  11     2078.58     2179.68     52.54 o 
   5   6  11       80.13       94.34      8.54 o 
   6   6  11       39.43       37.78     11.53 o 
   7   6  11       66.97       69.80      5.58 o 
   8   6  11       77.40       73.81      5.37 o 
   9   6  11      131.58      130.71     18.50 o 
  10   6  11       33.97       34.40     14.96 o 
  11   6  11      268.16      330.65     50.54 o 
  12   6  11       17.44       18.50      6.70 o 
  13   6  11        5.93       55.29     20.92 o 
  14   6  11        3.77       42.19     25.95 o 
   1   7  11      247.83      256.09      9.97 o 
   2   7  11      222.29      222.97      9.53 o 
   3   7  11       38.63       25.83      6.42 o 
   4   7  11      330.48      303.85     10.86 o 
   5   7  11      299.65      290.18     18.15 o 
   6   7  11       17.43        8.42     10.70 o 
   7   7  11      758.57      768.38     19.02 o 
   8   7  11      161.03      148.63      7.79 o 
   9   7  11      258.61      231.40      8.84 o 
  10   7  11       12.61       14.21      4.52 o 
  11   7  11       61.15       51.19     34.71 o 
  12   7  11        1.52        5.39     13.08 o 
  13   7  11       22.93       17.43     17.59 o 
   0   8  11       99.52       84.33     14.38 o 
   1   8  11      220.76      206.16     14.96 o 
   2   8  11      216.03      208.22     10.71 o 
   3   8  11     2361.33     2368.48     57.69 o 
   4   8  11      201.00      159.41      9.82 o 
   5   8  11      913.91      840.58     17.60 o 
   6   8  11      552.99      519.24     30.07 o 
   7   8  11       99.87      111.30      8.24 o 
   8   8  11        0.00       -1.82      6.12 o 
   9   8  11      436.29      396.03     16.86 o 
  10   8  11      134.58      133.77      8.84 o 
  11   8  11       85.30       46.15      7.90 o 
  12   8  11       18.92        7.25      9.67 o 
  13   8  11        1.20       16.17     18.75 o 
   1   9  11      754.85      689.99     18.96 o 
   2   9  11     1091.42     1119.99     21.63 o 
   3   9  11      872.49      882.46     18.50 o 
   4   9  11        1.08       -1.57     15.33 o 
   5   9  11        6.00       13.25      7.76 o 
   6   9  11       75.69       70.34      8.19 o 
   7   9  11       68.89      107.40     14.01 o 
   8   9  11      248.19      237.06     11.15 o 
   9   9  11      103.65      111.96     10.35 o 
  10   9  11       54.27       43.89      8.74 o 
  11   9  11       49.00       59.93     10.74 o 
  12   9  11        3.20       14.74     13.15 o 
  13   9  11       37.34       78.91     22.13 o 
   0  10  11     1149.77     1176.75     31.70 o 
   1  10  11     1098.97     1067.84     31.46 o 
   2  10  11        0.01       -9.74      9.74 o 
   3  10  11        1.77       15.30     10.96 o 
   4  10  11       72.14      117.97     10.18 o 
   5  10  11      481.58      384.00     18.07 o 
   6  10  11        3.05        0.87      8.67 o 
   7  10  11       81.74       69.65     14.22 o 
   8  10  11        1.80        7.77      7.67 o 
   9  10  11        0.59       14.02      9.89 o 
  10  10  11       26.82       24.20      8.72 o 
  11  10  11       12.22       12.25      6.55 o 
  12  10  11        0.03       -0.13      9.01 o 
   1  11  11       76.51       75.04     13.10 o 
   2  11  11       59.30       38.04     13.18 o 
   3  11  11        8.77       17.22     16.38 o 
   4  11  11       13.14       28.66     11.56 o 
   5  11  11        2.56       10.14     10.74 o 
   6  11  11       19.92       17.54     10.03 o 
   7  11  11       41.99       49.37      9.98 o 
   8  11  11        0.08        6.85      8.57 o 
   9  11  11      142.07      113.68     10.29 o 
  10  11  11       24.51       16.52     15.12 o 
  11  11  11       44.27       39.27      7.91 o 
   0  12  11     2559.50     2359.28     50.76 o 
   1  12  11     2757.91     2634.36     37.92 o 
   2  12  11      467.54      411.68     18.42 o 
   3  12  11     1536.33     1391.30     27.02 o 
   4  12  11      153.90      143.12     14.65 o 
   5  12  11      147.38      148.53     12.63 o 
   6  12  11       86.72       88.64     12.39 o 
   7  12  11        1.84        0.00     23.67 o 
   8  12  11       49.69       66.72     10.85 o 
   9  12  11        8.03       20.07     12.04 o 
  10  12  11       27.20       39.24     11.01 o 
  11  12  11       86.89       39.54     13.85 o 
   1  13  11      203.66      207.50     16.14 o 
   2  13  11       63.15       40.39     13.23 o 
   3  13  11      263.73      306.58     17.81 o 
   4  13  11       11.24       16.33     13.70 o 
   5  13  11      121.65      122.82     14.37 o 
   6  13  11       31.91       -5.09     15.57 o 
   7  13  11      138.72      156.00     13.94 o 
   8  13  11       10.60       19.42     10.80 o 
   9  13  11      136.69      159.26     14.96 o 
  10  13  11        0.80       12.86     10.42 o 
   0  14  11      456.11      469.32     31.34 o 
   1  14  11       33.97        9.57     15.29 o 
   2  14  11       28.72       26.19     13.40 o 
   3  14  11      133.96      146.29     16.80 o 
   4  14  11       11.24        0.13     13.24 o 
   5  14  11      686.99      669.10     21.67 o 
   6  14  11        0.23        2.76     11.83 o 
   7  14  11        2.17       21.90     23.28 o 
   8  14  11        1.92       14.67     11.68 o 
   9  14  11       56.93       40.18     19.18 o 
   1  15  11        0.04       14.67     20.74 o 
   2  15  11        0.28      -14.41     14.41 o 
   3  15  11       67.69      104.88     15.76 o 
   4  15  11        2.57        7.36     15.15 o 
   5  15  11        0.95       39.50     13.78 o 
   6  15  11       44.86       50.99     13.37 o 
   7  15  11       49.55       59.64     13.80 o 
   8  15  11        0.82       11.80     18.01 o 
   0  16  11       27.13       68.21     21.24 o 
   1  16  11       25.03       41.98     17.63 o 
   2  16  11        0.01        2.02     14.56 o 
   3  16  11        5.08      -14.92     14.92 o 
   4  16  11        6.37       23.77     15.93 o 
   5  16  11        2.25       -8.80     13.96 o 
   6  16  11       28.15       42.21     26.43 o 
   1  17  11       94.40       82.64     16.53 o 
   2  17  11        1.31       23.87     16.35 o 
   3  17  11      146.05      173.88     19.60 o 
   4  17  11       14.02       29.59     16.37 o 
   0   0  12      159.33       96.16      9.85 o 
   1   0  12        7.33        3.19      5.61 o 
   2   0  12     2733.52     2595.26     40.95 o 
   3   0  12    12931.10    13468.83    209.88 o 
   4   0  12     3874.94     4202.97     70.35 o 
   5   0  12      886.96     1008.19     20.44 o 
   6   0  12      366.58      327.12     21.08 o 
   7   0  12     3808.83     3429.30     72.98 o 
   8   0  12       38.46       36.35     25.93 o 
  11   0  12        4.90       29.44     33.80 o 
  12   0  12     1634.38     1811.66     78.71 o 
   1   1  12     1619.26     1792.26     38.27 o 
   2   1  12       54.08       84.90      5.00 o 
   3   1  12     4617.94     5179.27     52.13 o 
   4   1  12     1173.65     1344.36     16.68 o 
   5   1  12     1471.33     1664.64     31.10 o 
   6   1  12      962.04     1054.29     27.50 o 
   7   1  12        0.39        8.44     13.75 o 
   8   1  12      150.43      235.28     35.42 o 
   9   1  12     7662.32     8422.61    293.30 o 
  11   1  12      513.35      513.46     36.77 o 
  12   1  12       11.20       38.04     38.45 o 
  13   1  12       12.83        5.19     32.23 o 
  14   1  12        6.05       18.50     31.46 o 
   0   2  12       86.38       83.60      7.35 o 
   1   2  12       66.90       57.49      5.26 o 
   2   2  12      280.25      287.80      8.52 o 
   3   2  12     1090.55     1572.00     16.79 o 
   4   2  12      800.58      890.56     13.06 o 
   5   2  12       16.12       35.24      3.68 o 
   6   2  12       23.06       24.10      8.82 o 
   7   2  12       80.41       78.01     15.53 o 
   8   2  12       13.56       28.38     17.83 o 
   9   2  12      689.30      941.67     41.92 o 
  10   2  12       19.36       -0.81     23.99 o 
  11   2  12      728.32      736.46     52.95 o 
  12   2  12      156.10      -96.97     96.97 o 
  13   2  12        1.12      -14.13     31.10 o 
  14   2  12       25.72       55.57     36.27 o 
   1   3  12      151.28      144.80      6.81 o 
   2   3  12       28.71       25.69      5.29 o 
   3   3  12     1531.30     1687.59     19.24 o 
   4   3  12      129.76      171.34     18.34 o 
   5   3  12       90.98      116.94      5.98 o 
   6   3  12       87.06       80.10      4.79 o 
   7   3  12       13.81        8.50      8.14 o 
   8   3  12       43.21        4.70     16.19 o 
   9   3  12     1100.46     1258.09     45.64 o 
  10   3  12        6.01      -19.02     34.00 o 
  11   3  12      114.34      121.28     41.60 o 
  12   3  12      101.21      132.67     26.69 o 
   0   4  12        2.10       -8.08      8.08 o 
   1   4  12      249.72      369.32     10.01 o 
   2   4  12       47.75       39.39     15.77 o 
   3   4  12     2631.33     2873.33     33.04 o 
   4   4  12     2641.15     2697.32     94.54 o 
   5   4  12      480.49      493.89      9.77 o 
   6   4  12       28.19       24.75      4.44 o 
   7   4  12      441.34      454.98     13.02 o 
   8   4  12      212.09      195.09      7.35 o 
   9   4  12      121.07      167.18     25.90 o 
  10   4  12       18.69       59.85     23.02 o 
  11   4  12      130.97       77.14     25.77 o 
  12   4  12        1.63       56.78     37.28 o 
  13   4  12      107.28      130.77     39.05 o 
   1   5  12        4.34       38.24     36.81 o 
   2   5  12     1225.94     1239.64     20.95 o 
   3   5  12       49.25       37.46      6.09 o 
   4   5  12      272.03      260.60      8.48 o 
   5   5  12        2.97        4.63      4.53 o 
   6   5  12      230.87      265.53     12.92 o 
   7   5  12       21.10       31.47      5.08 o 
   8   5  12       51.26       44.97      4.51 o 
   9   5  12      612.11      570.58     38.69 o 
  10   5  12       46.19       45.60     43.94 o 
  11   5  12      131.56      112.27     15.65 o 
  12   5  12       19.67      -21.00     37.56 o 
  13   5  12       12.13       78.19     40.87 o 
   0   6  12      930.30      919.62     40.22 o 
   1   6  12      305.95      361.89     10.26 o 
   2   6  12        0.21        7.52      7.44 o 
   3   6  12       14.80        5.75      5.82 o 
   4   6  12       24.30       12.37      5.84 o 
   5   6  12        0.16       13.58      5.77 o 
   6   6  12     1228.46     1290.58     23.49 o 
   7   6  12        0.00       13.52      5.43 o 
   8   6  12        4.69        9.64      3.48 o 
   9   6  12      106.04      104.14     17.24 o 
  10   6  12       82.04       73.75      8.24 o 
  11   6  12        5.86       22.84     23.75 o 
  12   6  12       16.35        4.56     19.98 o 
  13   6  12       17.04      135.86     43.09 o 
   1   7  12      396.15      359.47     12.56 o 
   2   7  12      900.68      911.97     17.58 o 
   3   7  12       59.02       49.69      8.31 o 
   4   7  12      254.20      282.35     14.16 o 
   5   7  12        4.29       22.24      8.13 o 
   6   7  12        1.18        9.41      6.68 o 
   7   7  12      592.89      595.56     13.40 o 
   8   7  12      215.44      209.33     23.16 o 
   9   7  12        6.62       12.10      5.61 o 
  10   7  12        0.46        0.56      3.05 o 
  11   7  12        0.03       14.17      7.73 o 
  12   7  12        3.64       -9.60     49.43 o 
  13   7  12       12.92       27.06     17.45 o 
   0   8  12      148.25      143.93     13.97 o 
   1   8  12       49.66       44.92      8.42 o 
   2   8  12      195.21      194.76     10.36 o 
   3   8  12      127.41      131.84      9.62 o 
   4   8  12      890.63      911.19     19.41 o 
   5   8  12      581.95      675.86     15.87 o 
   6   8  12      482.41      473.27     14.22 o 
   7   8  12       35.84       40.86      8.46 o 
   8   8  12        1.68       15.80      6.16 o 
   9   8  12      104.21       94.91      7.19 o 
  10   8  12      260.96      227.97     12.16 o 
  11   8  12        2.80        0.26      4.61 o 
  12   8  12        0.45        5.24     18.20 o 
  13   8  12       22.25       29.22     20.21 o 
   1   9  12      508.93      555.49     16.41 o 
   2   9  12       83.50       85.61     10.14 o 
   3   9  12       26.81       31.60     13.73 o 
   4   9  12      422.31      473.72     14.53 o 
   5   9  12       37.25       32.74      9.98 o 
   6   9  12       76.85       67.72      9.89 o 
   7   9  12       52.98       26.99     10.99 o 
   8   9  12       83.10       86.08     23.77 o 
   9   9  12      145.60      160.32     11.59 o 
  10   9  12       67.59       59.03      8.62 o 
  11   9  12       22.77       14.01     10.70 o 
  12   9  12        1.04       47.10     20.85 o 
   0  10  12      541.94      629.01     26.21 o 
   1  10  12        2.05       -8.42     19.39 o 
   2  10  12        5.24       13.49     10.19 o 
   3  10  12        7.14       20.60      9.75 o 
   4  10  12       48.23       63.49     24.96 o 
   5  10  12      407.90      385.82     14.58 o 
   6  10  12        5.23       19.84      9.86 o 
   7  10  12       19.17       -2.14      8.96 o 
   8  10  12        6.62        3.85      7.44 o 
   9  10  12       48.49       16.56      8.88 o 
  10  10  12       55.71       44.58      7.39 o 
  11  10  12       61.76       40.43     16.92 o 
  12  10  12       33.99       -4.32      9.31 o 
   1  11  12     1057.18     1106.44     27.88 o 
   2  11  12      654.14      618.64     19.35 o 
   3  11  12      904.75      947.97     21.82 o 
   4  11  12      300.27      299.05     19.47 o 
   5  11  12       43.52       47.81     10.26 o 
   6  11  12      353.71      362.88     16.13 o 
   7  11  12       18.18       -2.31      9.52 o 
   8  11  12      103.68       73.26      9.97 o 
   9  11  12       13.55       23.70      8.86 o 
  10  11  12       27.84       14.96     10.90 o 
  11  11  12        0.38      -12.66     24.21 o 
   0  12  12     1690.46     1863.35     45.11 o 
   1  12  12       44.84       46.26     15.85 o 
   2  12  12       18.18       -8.39     36.69 o 
   3  12  12      106.61       81.48     14.82 o 
   4  12  12      282.67      319.60     15.74 o 
   5  12  12       24.61       32.34     11.06 o 
   6  12  12        1.40        0.80     10.66 o 
   7  12  12       15.85       36.94     10.75 o 
   8  12  12       23.33       45.82      9.99 o 
   9  12  12      186.06      180.24     12.89 o 
  10  12  12        3.08       12.59      9.08 o 
   1  13  12      477.43      458.83     24.51 o 
   2  13  12       21.15       18.49     14.37 o 
   3  13  12      576.54      510.30     18.94 o 
   4  13  12      145.85      162.87     19.67 o 
   5  13  12       29.79       37.19     20.76 o 
   6  13  12       91.31       53.97     12.96 o 
   7  13  12        0.21       -2.73     11.35 o 
   8  13  12       55.78       46.55     11.59 o 
   9  13  12       20.47        8.04     10.97 o 
   0  14  12       76.33      116.88     23.91 o 
   1  14  12      745.97      753.57     23.40 o 
   2  14  12      575.91      564.04     29.32 o 
   3  14  12      165.72      151.03     16.29 o 
   4  14  12        0.34       20.97     19.41 o 
   5  14  12       34.33       44.32     13.75 o 
   6  14  12       42.62       41.57     15.25 o 
   7  14  12       41.76       40.75     14.48 o 
   8  14  12        0.35       19.80     12.63 o 
   1  15  12      220.17      227.63     18.02 o 
   2  15  12        0.70       -8.49     13.25 o 
   3  15  12      593.50      591.90     23.09 o 
   4  15  12       62.15       88.17     20.17 o 
   5  15  12       12.83       34.70     13.33 o 
   6  15  12        1.75       29.76     15.93 o 
   7  15  12        0.07       10.02     12.38 o 
   0  16  12       26.53       19.71     22.13 o 
   1  16  12        9.80      -14.28     14.28 o 
   2  16  12       13.72       35.71     15.29 o 
   3  16  12      205.82      184.12     34.02 o 
   4  16  12        3.63       17.82     15.26 o 
   5  16  12        4.78       11.12     13.61 o 
   6  16  12       21.90       34.52     14.51 o 
   1  17  12        0.24        7.86     17.95 o 
   2  17  12      104.31      111.88     34.69 o 
   3  17  12      151.31      176.23     21.80 o 
   1   1  13      572.57      633.70     10.94 o 
   2   1  13       74.55       76.34      5.86 o 
   3   1  13       36.87       25.28      4.39 o 
   4   1  13      374.95      369.50     10.92 o 
   5   1  13      149.30      102.09      5.71 o 
   6   1  13      113.48       97.76     20.56 o 
   7   1  13     1407.73     1513.12     43.10 o 
   8   1  13      983.50     1102.16     56.06 o 
   9   1  13        0.02      -17.38     24.57 o 
  10   1  13      423.57      285.30     31.22 o 
  11   1  13      320.13      348.13     31.71 o 
  12   1  13       18.25       -4.89     37.32 o 
  14   1  13        0.67      -12.08     31.02 o 
   0   2  13     1570.63     1764.08     32.07 o 
   1   2  13     2501.27     2615.42     30.83 o 
   2   2  13       41.13       47.84      7.03 o 
   3   2  13      714.93      738.31     11.51 o 
   4   2  13      679.21      770.99     11.76 o 
   5   2  13        3.26       22.96      5.33 o 
   6   2  13      245.96      271.58     10.29 o 
   7   2  13      305.71      284.50     19.93 o 
   8   2  13       23.15       43.73     17.47 o 
   9   2  13     1399.02     1662.59     54.08 o 
  10   2  13      174.05      139.17     27.50 o 
  11   2  13      711.14      773.05     83.78 o 
  12   2  13       23.51      -14.13    105.73 o 
  14   2  13        6.19      -36.79     36.79 o 
   1   3  13     1707.76     1821.78     20.00 o 
   2   3  13      202.63      233.17      7.77 o 
   3   3  13        5.72        1.12      6.28 o 
   4   3  13      471.60      523.40     12.96 o 
   5   3  13      369.25      416.56     16.34 o 
   6   3  13      174.85      139.41      5.70 o 
   7   3  13      370.67      334.13     40.93 o 
   8   3  13       19.37       65.49     19.55 o 
   9   3  13      986.76     1057.25     43.13 o 
  10   3  13      101.54       46.40     24.11 o 
  11   3  13      138.13      115.58     42.77 o 
  12   3  13       25.05       17.29     35.46 o 
  14   3  13        3.84      -12.52     34.25 o 
   0   4  13     1308.02     1350.98     25.12 o 
   1   4  13        2.25        7.50     10.44 o 
   2   4  13       40.52       67.02      6.62 o 
   3   4  13      461.88      417.62      9.46 o 
   4   4  13      266.66      247.99     18.68 o 
   5   4  13      598.11      619.75     11.67 o 
   6   4  13       39.39       53.41      4.17 o 
   7   4  13        6.52       18.34      2.67 o 
   8   4  13       49.49       54.42      6.38 o 
   9   4  13      689.89      782.55     56.22 o 
  10   4  13       19.18       17.29     37.44 o 
  11   4  13      509.24      626.99     59.37 o 
  12   4  13        3.56       57.99     39.78 o 
  13   4  13        1.09       51.57     25.17 o 
   1   5  13       11.20       17.61      7.96 o 
   2   5  13     3448.17     3511.39     51.03 o 
   3   5  13      410.29      429.84     12.75 o 
   4   5  13      340.37      371.47     12.31 o 
   5   5  13        0.56       12.07      6.44 o 
   6   5  13      470.06      513.04     11.25 o 
   7   5  13        5.50        0.49      3.21 o 
   8   5  13     1085.71     1217.75     31.32 o 
   9   5  13      109.67      116.70     10.40 o 
  10   5  13      151.73      171.01     27.84 o 
  11   5  13       64.30       70.23     37.40 o 
  12   5  13        4.54      -15.35     32.27 o 
  13   5  13       28.03       85.46     46.08 o 
   0   6  13      958.51     1116.90     29.56 o 
   1   6  13       77.79       71.10      9.06 o 
   2   6  13       56.11       60.99     10.72 o 
   3   6  13      648.02      753.36     15.55 o 
   4   6  13        1.09       14.18      6.40 o 
   5   6  13       44.58       37.84      6.42 o 
   6   6  13       60.77       26.65      5.25 o 
   7   6  13        4.75        3.25      4.92 o 
   8   6  13      205.72      210.33     12.36 o 
   9   6  13      354.28      331.35     74.17 o 
  10   6  13       15.98       14.05      5.90 o 
  11   6  13        1.37        2.60      4.83 o 
  12   6  13       20.90       13.92      5.47 o 
  13   6  13        0.04      -12.52     39.09 o 
   1   7  13       81.30       81.03      8.65 o 
   2   7  13      129.32      123.32     10.80 o 
   3   7  13      156.50      169.22     16.05 o 
   4   7  13       19.30       17.43      6.38 o 
   5   7  13        1.59        7.70     22.62 o 
   6   7  13      220.48      162.19      8.81 o 
   7   7  13        5.21        7.81      6.87 o 
   8   7  13       65.81       50.70     11.93 o 
   9   7  13       24.26       43.63     37.28 o 
  10   7  13       58.52       60.72     12.52 o 
  11   7  13       13.19       15.74      5.54 o 
  12   7  13        1.15       15.65     22.47 o 
  13   7  13        4.40       35.89     29.04 o 
   0   8  13       41.76       62.68     12.08 o 
   1   8  13     1701.35     1796.37     26.93 o 
   2   8  13       73.25       75.78      9.15 o 
   3   8  13      107.09      118.75     20.11 o 
   4   8  13      722.08      690.99     16.38 o 
   5   8  13        8.10       23.93     16.11 o 
   6   8  13        9.01       26.17      9.86 o 
   7   8  13        0.62        2.32      6.50 o 
   8   8  13      230.81      226.86     11.28 o 
   9   8  13        1.50        6.52      4.98 o 
  10   8  13      158.96      111.91      8.99 o 
  11   8  13       80.95       58.61     26.43 o 
  12   8  13       62.71       83.40     23.22 o 
   1   9  13     1206.33     1224.88     21.87 o 
   2   9  13     1226.83     1269.63     24.05 o 
   3   9  13       66.32       83.47     10.75 o 
   4   9  13      123.72      137.31     10.32 o 
   5   9  13        0.08       10.65     19.53 o 
   6   9  13        4.71       -4.67      7.77 o 
   7   9  13      522.74      487.78     14.13 o 
   8   9  13        0.43        8.47      7.01 o 
   9   9  13      293.44      227.07     10.44 o 
  10   9  13       38.86       21.42      7.27 o 
  11   9  13        0.01       10.09      9.09 o 
  12   9  13        5.61       -2.80     20.24 o 
   0  10  13       58.14       67.89     16.88 o 
   1  10  13       26.37       17.74     12.96 o 
   2  10  13        0.11       -9.11     13.33 o 
   3  10  13      244.46      165.60     23.79 o 
   4  10  13      119.50      131.27     23.50 o 
   5  10  13      119.91      126.28     12.94 o 
   6  10  13       29.99       54.03      9.60 o 
   7  10  13        0.07        6.13      7.99 o 
   8  10  13      241.07      213.53     13.00 o 
   9  10  13       22.29       19.36      6.95 o 
  10  10  13       36.10       34.03     10.34 o 
  11  10  13        1.84        9.88      6.34 o 
   1  11  13      150.51      139.65     15.74 o 
   2  11  13      184.04      190.34     14.30 o 
   3  11  13        0.01        1.22     22.41 o 
   4  11  13        9.04       19.87     10.96 o 
   5  11  13       10.99        6.46      9.44 o 
   6  11  13        4.03       25.07     11.57 o 
   7  11  13        1.65        5.13      8.96 o 
   8  11  13       15.44       29.91      9.50 o 
   9  11  13       60.29       43.52     12.56 o 
  10  11  13       43.84       29.97      7.70 o 
  11  11  13       10.30       21.13      8.00 o 
   0  12  13     1885.03     1884.23     47.09 o 
   1  12  13     1012.56     1155.77     26.45 o 
   2  12  13      431.13      418.97     18.59 o 
   3  12  13     1315.24     1291.61     45.58 o 
   4  12  13       72.68       49.34     11.92 o 
   5  12  13      143.64      127.67     19.75 o 
   6  12  13       70.15       76.41     15.61 o 
   7  12  13      166.09      168.42     15.03 o 
   8  12  13        7.09       27.67     18.98 o 
   9  12  13        5.89        5.94      9.04 o 
  10  12  13        8.54        1.29     11.31 o 
   1  13  13       52.96       70.44     15.31 o 
   2  13  13       36.57       43.87     19.63 o 
   3  13  13       13.17       10.80     14.30 o 
   4  13  13        1.67        2.51     12.72 o 
   5  13  13       42.61       44.16     12.80 o 
   6  13  13        9.46       27.36     13.01 o 
   7  13  13        2.23       27.61     12.74 o 
   8  13  13       81.73       81.19     12.02 o 
   9  13  13       45.27       47.10     15.31 o 
   0  14  13      101.13       76.77     20.07 o 
   1  14  13      103.75      116.89     17.33 o 
   2  14  13       33.24       41.79     15.58 o 
   3  14  13      227.18      266.14     41.48 o 
   4  14  13       60.44       88.00     15.44 o 
   5  14  13        8.40       17.64     12.55 o 
   6  14  13        3.27        1.49     16.96 o 
   7  14  13       10.01        6.25     12.28 o 
   8  14  13       62.79       40.97     11.28 o 
   1  15  13        1.76      -10.95     13.97 o 
   2  15  13       26.76       32.36     14.03 o 
   3  15  13        0.00        2.73     14.65 o 
   4  15  13       16.03        3.31     14.65 o 
   5  15  13       23.07        2.84     13.22 o 
   6  15  13        3.08       23.34     15.95 o 
   7  15  13        9.76       43.01     12.56 o 
   0  16  13       25.18       -3.63     21.40 o 
   1  16  13        8.33       39.29     15.79 o 
   2  16  13       66.44       44.13     16.56 o 
   3  16  13      135.92      158.80     17.54 o 
   4  16  13        0.10        0.90     21.22 o 
   5  16  13        0.60       38.06     16.27 o 
   1  17  13        4.32       20.85     16.44 o 
   2  17  13       93.06      126.46     20.41 o 
   0   0  14     4068.75     4063.43     71.72 o 
   1   0  14     2839.59     3132.39     40.51 o 
   2   0  14      850.20      860.86     21.24 o 
   3   0  14       46.34       37.07      7.59 o 
   4   0  14      519.98      565.20     13.37 o 
   5   0  14      420.64      433.46     10.86 o 
   8   0  14     1064.09     2560.57    144.42 o 
  11   0  14     1251.98     1368.79     69.91 o 
   1   1  14      225.40      299.77     27.38 o 
   2   1  14      406.38      432.50     15.14 o 
   3   1  14     3073.14     3360.55     40.83 o 
   4   1  14       34.21       37.28      7.71 o 
   5   1  14      343.17      407.97     12.27 o 
   6   1  14     1844.81     1945.99     30.67 o 
   7   1  14      114.95      119.95     30.81 o 
   8   1  14        1.83       -6.44     20.61 o 
   9   1  14      919.11     1076.96     59.37 o 
  10   1  14      175.94      187.61     35.82 o 
  12   1  14      408.16      441.01     54.04 o 
  13   1  14       16.78       49.19     35.78 o 
  14   1  14        1.26       -0.81     34.13 o 
   0   2  14     3013.60     3040.83     46.52 o 
   1   2  14      177.08      135.87      6.74 o 
   2   2  14       61.19       72.47      5.81 o 
   3   2  14      110.33      141.51     14.28 o 
   4   2  14       12.89       30.20      4.80 o 
   5   2  14       54.14       49.78      4.50 o 
   6   2  14      576.95      656.01     68.05 o 
   7   2  14        2.87       12.52     20.21 o 
   8   2  14       12.88       18.65     17.70 o 
   9   2  14      660.21      724.07     37.84 o 
  10   2  14       26.92      101.37     40.47 o 
  11   2  14      181.61      171.15     39.98 o 
  12   2  14       33.20      114.74     35.74 o 
   1   3  14       17.61       21.13      7.71 o 
   2   3  14      214.76      193.27     17.43 o 
   3   3  14      221.58      217.50      9.51 o 
   4   3  14     1549.04     1583.78     30.35 o 
   5   3  14      302.36      319.97     11.57 o 
   6   3  14       68.36       68.97     22.92 o 
   7   3  14      884.88      932.79     37.05 o 
   8   3  14       18.46       35.11     17.92 o 
   9   3  14       34.53       89.21     36.83 o 
  10   3  14     1215.00     1397.18     51.09 o 
  11   3  14      173.29      232.66     31.26 o 
  12   3  14       29.37       74.52     24.83 o 
   0   4  14     3165.99     3368.36     46.65 o 
   1   4  14      230.63      251.47     14.13 o 
   2   4  14     2403.92     2570.22     50.87 o 
   3   4  14     1537.01     1481.36     19.68 o 
   4   4  14     1651.09     1831.96     26.67 o 
   5   4  14        0.50       -0.14      4.74 o 
   6   4  14      284.17      277.24      7.65 o 
   7   4  14       22.49       31.08      9.53 o 
   8   4  14      144.53      119.50      6.14 o 
   9   4  14        3.42       15.95     50.28 o 
  10   4  14      271.58      391.05     46.08 o 
  11   4  14       72.63       50.60     40.87 o 
  12   4  14       13.47      -39.54     39.54 o 
   1   5  14      303.09      351.81     21.34 o 
   2   5  14      222.33      250.83      9.67 o 
   3   5  14      338.96      270.24     11.27 o 
   4   5  14        9.31       26.39     11.33 o 
   5   5  14      145.76      147.48      9.98 o 
   6   5  14       11.29        7.77      5.29 o 
   7   5  14      127.04       95.28      5.72 o 
   8   5  14       40.14       34.94     10.96 o 
   9   5  14      123.08       93.26      7.61 o 
  11   5  14       57.11       38.81     38.04 o 
  13   5  14       30.49       84.73     48.46 o 
   0   6  14     2790.68     2814.71     49.03 o 
   1   6  14      232.75      206.02     11.62 o 
   2   6  14      266.97      340.03     32.61 o 
   3   6  14        1.74        4.49      7.31 o 
   4   6  14      629.95      581.50     14.82 o 
   5   6  14       22.25       34.59     29.28 o 
   6   6  14       22.76       36.74      7.51 o 
   7   6  14      218.21      209.06     14.16 o 
   8   6  14      101.36      111.69      5.73 o 
   9   6  14      210.80      205.68     34.53 o 
  10   6  14        5.83        9.34      9.11 o 
  11   6  14       56.44       85.74     27.16 o 
  12   6  14       12.59       36.67     24.83 o 
  13   6  14       11.62       17.29     37.96 o 
   1   7  14      307.57      299.16     12.52 o 
   2   7  14      266.41      268.32     11.14 o 
   3   7  14      195.19      194.49      9.66 o 
   4   7  14        4.61       34.43     12.70 o 
   5   7  14        2.28        6.48     11.13 o 
   6   7  14        0.02        6.35      5.82 o 
   7   7  14       22.78       16.97      5.29 o 
   8   7  14      633.72      554.77     13.76 o 
   9   7  14      365.52      300.42     15.81 o 
  10   7  14      382.70      325.07     37.28 o 
  11   7  14       10.55        7.37      6.48 o 
  12   7  14        1.58      -14.98     33.70 o 
   0   8  14     1136.72     1270.97     30.09 o 
   1   8  14     1698.97     1678.95     25.01 o 
   2   8  14      529.80      494.48     15.01 o 
   3   8  14       92.61       95.09      9.46 o 
   4   8  14      501.04      543.13     22.96 o 
   5   8  14        2.63       11.86      7.12 o 
   6   8  14       74.31       42.54      8.00 o 
   7   8  14      132.96       95.46     11.65 o 
   8   8  14       10.65       12.49      5.70 o 
   9   8  14      102.27      113.14      8.65 o 
  10   8  14      125.30      141.03     10.85 o 
  11   8  14      125.73      154.83     37.96 o 
  12   8  14        0.01        3.19     20.48 o 
   1   9  14       16.17       19.36     11.23 o 
   2   9  14      909.70      801.43     19.92 o 
   3   9  14      210.05      228.78     17.63 o 
   4   9  14        6.43       -2.28      9.20 o 
   5   9  14       37.76        5.10      9.69 o 
   6   9  14       29.50       37.45      8.27 o 
   7   9  14      210.69      153.13     14.36 o 
   8   9  14       51.94       52.41      9.51 o 
   9   9  14        4.59        5.32      6.22 o 
  10   9  14        1.29        7.23      9.69 o 
  11   9  14        0.69       11.55     10.53 o 
   0  10  14     1763.59     1697.20     44.71 o 
   1  10  14     1887.18     1892.52     38.53 o 
   2  10  14     2962.38     2949.70     40.70 o 
   3  10  14      187.28      168.35     12.49 o 
   4  10  14       13.62       16.52      9.70 o 
   5  10  14        2.11       17.21      9.43 o 
   6  10  14      109.75      119.27     12.04 o 
   7  10  14       50.72       42.75      9.49 o 
   8  10  14      103.44       91.65     10.06 o 
   9  10  14        1.36       12.47      7.97 o 
  10  10  14       13.18       36.29      9.49 o 
  11  10  14       15.27       15.65     10.69 o 
   1  11  14        0.66       -7.05     12.12 o 
   2  11  14       41.81       53.66     12.48 o 
   3  11  14      497.71      496.92     20.00 o 
   4  11  14       20.78       18.75     10.58 o 
   5  11  14      236.83      231.96     15.77 o 
   6  11  14        2.36        3.81      9.68 o 
   7  11  14      136.12      126.02     11.62 o 
   8  11  14      105.64       76.37     10.16 o 
   9  11  14       32.72       24.67      7.74 o 
  10  11  14        3.43        6.90      8.17 o 
   0  12  14      393.98      407.89     25.16 o 
   1  12  14      270.92      250.09     16.09 o 
   2  12  14      379.10      320.54     29.58 o 
   3  12  14       57.40       53.38     21.18 o 
   4  12  14       53.46       78.77     17.41 o 
   5  12  14       26.88       25.30     11.61 o 
   6  12  14        6.50       34.31     12.80 o 
   7  12  14        0.03       25.45     15.61 o 
   8  12  14       20.33       19.85     11.42 o 
   9  12  14        2.19       18.19      9.55 o 
   1  13  14       28.79       38.53     13.54 o 
   2  13  14      223.39      210.86     17.62 o 
   3  13  14      519.87      539.81     22.76 o 
   4  13  14      159.52      131.22     14.77 o 
   5  13  14      207.15      170.01     27.56 o 
   6  13  14       30.07       12.60     11.10 o 
   7  13  14        2.29       -4.15     18.40 o 
   8  13  14        9.12       22.59     12.43 o 
   0  14  14      129.70      142.96     22.09 o 
   1  14  14       37.68       33.48     14.41 o 
   2  14  14       23.49       23.80     18.62 o 
   3  14  14        0.10        8.26     13.83 o 
   4  14  14      342.24      423.91     19.27 o 
   5  14  14       83.81       61.07     15.25 o 
   6  14  14        1.00       27.80     12.28 o 
   7  14  14       14.40        7.60     17.79 o 
   1  15  14        4.59       15.03     13.89 o 
   2  15  14        0.18       22.95     13.39 o 
   3  15  14      175.13      129.91     17.41 o 
   4  15  14        6.87       23.68     16.05 o 
   5  15  14       54.51       71.86     16.47 o 
   6  15  14        0.59       -5.02     12.57 o 
   0  16  14       29.73       86.18     23.14 o 
   1  16  14        1.54       -6.34     14.77 o 
   2  16  14        0.18        6.75     14.62 o 
   3  16  14       28.44       24.14     16.76 o 
   4  16  14       71.79       99.15     31.20 o 
   1   1  15       17.06       12.93      7.13 o 
   2   1  15      764.49      796.22     20.41 o 
   3   1  15      331.05      402.99     11.10 o 
   4   1  15       16.97       18.48      4.64 o 
   5   1  15        0.44        2.99      4.86 o 
   6   1  15      550.43      551.91     24.55 o 
   7   1  15      655.21      600.13     45.27 o 
   8   1  15      504.94      405.47     40.47 o 
   9   1  15      225.36      275.55     38.69 o 
  10   1  15       33.95       34.32     31.83 o 
  12   1  15        0.91       18.13     39.54 o 
   0   2  15      757.57      840.91     22.13 o 
   1   2  15      385.82      361.49     13.75 o 
   2   2  15      299.11      319.15      8.59 o 
   3   2  15       65.90       53.04      8.44 o 
   4   2  15      307.24      277.31      7.39 o 
   5   2  15      444.38      496.77      9.80 o 
   6   2  15      183.14      227.56      8.89 o 
   7   2  15        0.17       32.34     17.13 o 
   8   2  15      207.58      308.51     28.96 o 
   9   2  15       27.19      -14.58     35.62 o 
  10   2  15      220.98      192.28     37.36 o 
  11   2  15      177.05      188.40     41.92 o 
  13   2  15       41.01       -4.04     41.19 o 
   1   3  15       34.62       41.80      6.08 o 
   2   3  15       11.12       10.85      5.85 o 
   3   3  15       38.23       52.52      5.57 o 
   4   3  15      196.00      228.56     12.52 o 
   5   3  15      603.39      684.70     45.78 o 
   6   3  15       59.36       66.26     11.29 o 
   7   3  15     1711.52     1891.92     38.00 o 
   8   3  15       44.33       59.75     35.58 o 
   9   3  15        2.06       13.69     22.58 o 
  10   3  15      105.54      166.95     44.67 o 
  11   3  15       15.37      147.33     44.87 o 
  12   3  15       14.18       46.97     39.09 o 
  13   3  15        9.98      180.20    154.84 o 
   0   4  15      856.82      799.47     20.48 o 
   1   4  15     1037.11      992.33     15.64 o 
   2   4  15      219.01      238.82      9.22 o 
   3   4  15      219.70      228.19     17.37 o 
   4   4  15      131.79      149.71      7.64 o 
   5   4  15      453.25      375.20     10.00 o 
   6   4  15       40.98       38.77      8.93 o 
   7   4  15       18.96       26.97      3.31 o 
   8   4  15       29.57       34.65      6.38 o 
   9   4  15      139.11       96.97     36.79 o 
  11   4  15       82.62      183.47     46.81 o 
  12   4  15      140.58      245.06     50.32 o 
   1   5  15      560.96      614.19     14.11 o 
   2   5  15     1119.94     1210.84     18.29 o 
   3   5  15     3032.89     3192.76     33.62 o 
   4   5  15      169.18      184.41      8.16 o 
   5   5  15        5.94        9.56     14.68 o 
   6   5  15       69.86      107.02      7.49 o 
   7   5  15       59.80       65.08      4.75 o 
   8   5  15      430.18      411.17     16.32 o 
   9   5  15      586.97      467.58     15.63 o 
  10   5  15      111.05       90.24     38.43 o 
  11   5  15      122.56      124.13     28.82 o 
  13   5  15       33.46       49.19     47.94 o 
   0   6  15     2314.13     2453.91     41.80 o 
   1   6  15      253.89      287.73     40.81 o 
   2   6  15      686.66      707.35     17.75 o 
   3   6  15       26.07        8.69     14.54 o 
   4   6  15        6.13       -3.87     12.54 o 
   5   6  15      218.39      184.57     18.09 o 
   6   6  15       92.08      107.39      7.20 o 
   7   6  15      106.68       84.18     12.72 o 
   8   6  15      231.61      151.18     17.55 o 
   9   6  15      258.55      250.16     33.16 o 
  10   6  15      109.15       52.20     12.28 o 
  11   6  15       13.55       -0.81     38.61 o 
  12   6  15       10.41      -12.92     40.79 o 
   1   7  15        1.04        4.05      9.26 o 
   2   7  15       10.08        3.05     10.16 o 
   3   7  15        0.11       21.00      8.60 o 
   4   7  15        0.65        0.49      8.40 o 
   5   7  15        4.95       13.58      7.67 o 
   6   7  15      184.43      163.28     10.67 o 
   7   7  15      323.87      297.02     12.26 o 
   8   7  15      386.18      309.26     16.58 o 
   9   7  15      115.00       87.37     10.22 o 
  10   7  15       16.38        8.95      5.72 o 
  11   7  15        0.16       13.69     26.17 o 
  12   7  15      123.34      164.23     27.01 o 
   0   8  15     1393.33     1367.29     38.65 o 
   1   8  15      506.56      547.48     32.93 o 
   2   8  15      330.12      366.89     34.79 o 
   3   8  15      161.84      133.75     21.65 o 
   4   8  15      172.43      192.31     13.85 o 
   5   8  15      118.46       99.74     10.04 o 
   6   8  15      545.49      466.90     28.96 o 
   7   8  15      390.39      409.21     40.81 o 
   8   8  15        6.14       12.63     10.68 o 
   9   8  15      167.74      114.55      9.65 o 
  10   8  15       35.12       39.80      9.46 o 
  11   8  15       78.37       78.41     21.43 o 
   1   9  15      110.74      163.04     11.95 o 
   2   9  15     1715.46     1785.80     28.52 o 
   3   9  15      515.67      504.66     16.57 o 
   4   9  15        1.01       11.33      9.12 o 
   5   9  15      595.06      581.92     16.78 o 
   6   9  15       46.42       23.20     11.49 o 
   7   9  15      185.36      218.24     30.33 o 
   8   9  15      626.47      580.21     18.27 o 
   9   9  15      143.42      123.04      8.88 o 
  10   9  15        3.15       13.15      6.33 o 
  11   9  15        2.12       17.38     10.24 o 
   0  10  15      369.25      356.85     21.24 o 
   1  10  15      436.81      391.69     15.71 o 
   2  10  15      201.48      174.74     13.12 o 
   3  10  15      135.56      113.23     27.40 o 
   4  10  15       72.70       60.27     15.69 o 
   5  10  15       82.46       89.41     11.13 o 
   6  10  15        0.01       -4.47     12.72 o 
   7  10  15      337.18      318.00     37.32 o 
   8  10  15        0.70        3.87      9.07 o 
   9  10  15        1.19        3.39      6.14 o 
  10  10  15       22.04       18.52      6.89 o 
   1  11  15      229.45      224.74     22.43 o 
   2  11  15       91.56       78.12     13.23 o 
   3  11  15       28.97       36.25     11.67 o 
   4  11  15        1.45       11.23     12.47 o 
   5  11  15       23.37       50.51     11.14 o 
   6  11  15       12.13        3.27     10.01 o 
   7  11  15      254.76      280.16     14.82 o 
   8  11  15       21.96        4.68      8.73 o 
   9  11  15        3.14        5.07      9.49 o 
  10  11  15       39.74       23.29     12.56 o 
   0  12  15      216.54      214.04     25.28 o 
   1  12  15      278.64      296.97     15.68 o 
   2  12  15       15.83       11.55     11.91 o 
   3  12  15      105.02      104.37     13.15 o 
   4  12  15      805.64      903.89     23.39 o 
   5  12  15      464.00      459.94     20.39 o 
   6  12  15       18.36       14.97     14.11 o 
   7  12  15       32.76       33.50     16.76 o 
   8  12  15       71.71       57.54     10.85 o 
   9  12  15        0.43       19.28     11.29 o 
   1  13  15        1.01        4.41     42.51 o 
   2  13  15      251.18      286.94     17.57 o 
   3  13  15      203.08      243.12     20.12 o 
   4  13  15       40.16       41.04     12.87 o 
   5  13  15       32.46       52.84     12.48 o 
   6  13  15        6.33       20.63     12.41 o 
   7  13  15       32.46       28.48     10.54 o 
   8  13  15        4.51       10.31      9.58 o 
   0  14  15        1.32       22.70     18.17 o 
   1  14  15        1.37        5.84     13.78 o 
   2  14  15        0.01       -5.83     21.22 o 
   3  14  15        0.64      -19.71     26.84 o 
   4  14  15       15.38       23.56     13.98 o 
   5  14  15       30.67       31.51     13.86 o 
   6  14  15        0.06        9.38     12.96 o 
   7  14  15       11.88       -5.66     11.14 o 
   1  15  15       12.93       20.08     23.48 o 
   2  15  15        2.57        4.91     14.40 o 
   3  15  15        1.53       -1.44     14.10 o 
   4  15  15        4.58        0.29     13.58 o 
   5  15  15       20.43       13.00     14.90 o 
   0  16  15        5.97       13.37     21.89 o 
   1  16  15       10.38       27.49     44.04 o 
   2  16  15        8.23       33.54     15.95 o 
   0   0  16     4825.88     5409.89     94.58 o 
   1   0  16      276.74      368.32     27.79 o 
   2   0  16     1418.72     1674.10     37.84 o 
   3   0  16     2644.97     2774.33     61.39 o 
   4   0  16     4292.83     4464.87     67.12 o 
   5   0  16     3678.22     3700.41     66.03 o 
   7   0  16     1509.57     3076.41    178.34 o 
   9   0  16        0.28        6.02     29.76 o 
  10   0  16       32.83       24.23     33.04 o 
  12   0  16        1.17      -35.94     35.94 o 
   1   1  16      932.78     1093.72     16.84 o 
   2   1  16      815.25      890.99     17.01 o 
   3   1  16      247.55      226.51      8.70 o 
   4   1  16     1014.11     1039.76     18.66 o 
   5   1  16       96.29       92.65      9.21 o 
   6   1  16     1068.90     1061.08     32.41 o 
   7   1  16       16.82      -17.81     27.46 o 
   8   1  16      217.78      164.89     23.22 o 
   9   1  16       20.04      -14.49     20.36 o 
  10   1  16      292.08      320.62     43.90 o 
  11   1  16      187.94      157.26     45.35 o 
  12   1  16       70.64       75.36     43.25 o 
  13   1  16       34.16       16.48     38.65 o 
   0   2  16       76.53       38.81      9.01 o 
   1   2  16      113.01      127.56      7.62 o 
   2   2  16      132.86      103.74     11.45 o 
   3   2  16        0.40        0.36     10.28 o 
   4   2  16        1.65        6.52     10.86 o 
   5   2  16       38.13       40.45      5.27 o 
   6   2  16      370.43      351.29     10.48 o 
   7   2  16       21.66       -2.99     36.00 o 
   8   2  16       46.54       11.67     33.08 o 
  10   2  16       76.65      108.35     34.33 o 
  11   2  16        3.99        0.22     25.02 o 
  13   2  16        1.04       23.06     41.68 o 
   1   3  16        0.84        9.94      6.37 o 
   2   3  16      229.91      234.46     10.22 o 
   3   3  16       50.55       53.41      6.04 o 
   4   3  16      178.20      180.98     22.41 o 
   5   3  16       39.47       38.06      4.75 o 
   6   3  16       89.73       83.31     15.39 o 
   7   3  16      173.93      156.33     10.65 o 
   8   3  16        0.05      -31.92     39.46 o 
   9   3  16      319.31      340.33     31.86 o 
  10   3  16      217.13      271.55     31.78 o 
  12   3  16        3.50       29.89     41.07 o 
  13   3  16       78.07       41.11     40.47 o 
   0   4  16     1189.39     1538.81     28.39 o 
   1   4  16      127.51      126.21      9.58 o 
   2   4  16     1033.51     1084.03     18.64 o 
   3   4  16      819.99      809.25     24.11 o 
   4   4  16      110.85      101.85     13.97 o 
   5   4  16     1576.89     1610.40     23.37 o 
   6   4  16      336.45      366.15     14.78 o 
   7   4  16        6.32       26.25      5.57 o 
   8   4  16       51.69       43.50      7.19 o 
   9   4  16      211.05      269.57     43.54 o 
  10   4  16       65.49       78.19     42.65 o 
  11   4  16        7.42        4.44     40.47 o 
  12   4  16        0.21      -39.05     41.96 o 
   1   5  16      311.55      344.75     12.32 o 
   2   5  16      200.86      181.30      8.98 o 
   3   5  16       71.43       52.49      8.62 o 
   4   5  16      115.52      106.23      7.03 o 
   5   5  16        0.01        7.58      6.12 o 
   6   5  16      180.78      114.76     16.88 o 
   7   5  16      149.21      128.73      5.84 o 
   8   5  16        0.39        9.03     14.50 o 
   9   5  16      347.39      457.21     50.72 o 
  10   5  16      236.21      274.86     47.29 o 
  11   5  16       61.99       93.45     42.36 o 
   0   6  16        5.19       18.13     12.84 o 
   1   6  16       13.69       20.75      8.97 o 
   2   6  16       95.15      103.70     10.70 o 
   3   6  16       11.45       12.97      7.73 o 
   4   6  16       37.69       33.52      8.18 o 
   5   6  16      844.44      863.46     46.36 o 
   6   6  16       11.94       29.28     12.16 o 
   7   6  16       82.27       51.10      5.19 o 
   8   6  16       93.91       68.04     11.27 o 
   9   6  16       49.36       51.22      7.35 o 
  10   6  16        6.63       12.98      3.43 o 
  11   6  16       10.82       32.35     42.04 o 
  12   6  16       63.06      188.64     33.38 o 
   1   7  16       64.86       57.29     11.38 o 
   2   7  16      103.83       89.27     14.92 o 
   3   7  16        5.61        3.27     13.08 o 
   4   7  16       49.25       18.71      8.26 o 
   5   7  16      283.01      251.69     14.00 o 
   6   7  16      202.46      202.49     17.22 o 
   7   7  16       11.93       14.04     11.51 o 
   8   7  16        2.83        4.67      4.00 o 
   9   7  16      223.66      270.52     26.80 o 
  10   7  16       17.28        3.38      8.41 o 
  11   7  16        0.49      -27.79     34.93 o 
   0   8  16       76.88       76.77     27.46 o 
   1   8  16     1477.12     1585.63     28.36 o 
   2   8  16       66.58       89.63     15.00 o 
   3   8  16     2102.82     2207.67     52.18 o 
   4   8  16       24.41       16.18     11.20 o 
   5   8  16       26.53       26.63     22.96 o 
   6   8  16       27.09       21.54      9.28 o 
   7   8  16       18.81       16.56      7.81 o 
   8   8  16       16.27        5.82     18.78 o 
   9   8  16        0.56       11.68      7.27 o 
  10   8  16       11.26      -16.19     45.05 o 
  11   8  16        2.94       13.77     20.24 o 
   1   9  16       46.02       47.47     12.12 o 
   2   9  16      181.04      144.88     30.29 o 
   3   9  16       62.72       61.67     10.35 o 
   4   9  16       28.37       29.57      9.56 o 
   5   9  16        1.77        0.56      8.44 o 
   6   9  16      176.15      130.60     20.70 o 
   7   9  16      131.76      124.83     17.57 o 
   8   9  16      276.08      275.03     16.31 o 
   9   9  16        1.39        7.72      7.32 o 
  10   9  16        3.52      -23.16     23.16 o 
   0  10  16      113.66      103.39     16.36 o 
   1  10  16        2.36       -0.61     10.55 o 
   2  10  16       33.04       20.68     11.59 o 
   3  10  16      113.88       79.08     12.53 o 
   4  10  16      623.68      615.11     22.39 o 
   5  10  16      275.43      269.52     18.76 o 
   6  10  16       12.25       -9.19      9.19 o 
   7  10  16       24.78        2.95     15.12 o 
   8  10  16       78.75       48.05      9.32 o 
   9  10  16       56.92       67.58      9.38 o 
  10  10  16        4.32        6.29     11.19 o 
   1  11  16      298.88      258.27     15.49 o 
   2  11  16        1.48       -1.61     10.57 o 
   3  11  16      385.08      369.40     16.69 o 
   4  11  16      353.56      369.48     16.35 o 
   5  11  16        3.49       21.55     10.93 o 
   6  11  16      227.53      221.31     13.41 o 
   7  11  16       17.42       41.39     10.81 o 
   8  11  16        1.07       -3.00      7.69 o 
   9  11  16        0.11        5.89     12.32 o 
   0  12  16       80.22       72.94     18.90 o 
   1  12  16        7.77        8.57     25.00 o 
   2  12  16        1.33        2.99     11.42 o 
   3  12  16        8.74        1.41     12.16 o 
   4  12  16       17.19       47.30     14.83 o 
   5  12  16       38.81       74.04     19.02 o 
   6  12  16        5.09       -6.64     10.85 o 
   7  12  16        3.77       -2.59      9.43 o 
   8  12  16       40.75       31.29      9.18 o 
   1  13  16       55.14       57.38     15.18 o 
   2  13  16       22.56       23.88     16.89 o 
   3  13  16       54.76       25.14     13.33 o 
   4  13  16        0.13       21.56     12.64 o 
   5  13  16        1.45        2.93     19.02 o 
   6  13  16        0.09       20.60     15.77 o 
   7  13  16       23.70       18.13     11.03 o 
   0  14  16      107.81       80.69     22.01 o 
   1  14  16       26.13       49.25     14.54 o 
   2  14  16       17.87       16.58     13.14 o 
   3  14  16        6.05       -4.25     12.88 o 
   4  14  16      274.56      300.54     17.49 o 
   5  14  16        0.52       14.92     18.42 o 
   6  14  16       51.35       84.27     17.97 o 
   1  15  16        0.40        7.05     13.82 o 
   2  15  16      129.21      130.75     16.81 o 
   3  15  16        9.37       29.08     16.79 o 
   4  15  16       66.58       62.58     15.18 o 
   1   1  17       50.64       59.58      7.11 o 
   2   1  17        0.18        5.73      7.88 o 
   3   1  17       58.75       47.11      8.91 o 
   4   1  17     1036.06      970.26     22.54 o 
   5   1  17      829.67      832.43     28.65 o 
   6   1  17      100.63       83.67      4.77 o 
   7   1  17      290.98      299.38     26.41 o 
   8   1  17        2.86       38.33     29.84 o 
   9   1  17       87.51      220.70    160.71 o 
  11   1  17       25.85      -19.39     39.09 o 
  12   1  17        0.40       18.13     38.00 o 
   0   2  17       12.66       -2.02      8.08 o 
   1   2  17      465.83      433.10     10.92 o 
   2   2  17      149.06      144.06      7.67 o 
   3   2  17      671.28      755.76     17.06 o 
   4   2  17      276.32      284.65     12.92 o 
   5   2  17      177.48      184.28      8.99 o 
   6   2  17      840.13      785.40     14.33 o 
   7   2  17      129.76      150.27     38.45 o 
   9   2  17        8.66       47.78     30.85 o 
  10   2  17       51.17       17.81     34.45 o 
  11   2  17       34.14      136.68    158.41 o 
   1   3  17        0.32        1.01      6.28 o 
   2   3  17        3.17        0.70     12.30 o 
   3   3  17       57.98       49.28     12.03 o 
   4   3  17     1105.46     1233.21     21.03 o 
   5   3  17      124.98      135.49     15.39 o 
   6   3  17      124.96      126.72      6.73 o 
   7   3  17      117.86      111.74     10.21 o 
   8   3  17      178.35      218.16     27.30 o 
   9   3  17      220.78      241.30     30.61 o 
  10   3  17       25.33       75.04     40.75 o 
  12   3  17       28.60      -22.70     40.79 o 
   0   4  17      242.45      248.25     14.58 o 
   1   4  17       10.23       11.49      6.55 o 
   2   4  17      675.35      694.02     14.58 o 
   3   4  17      482.28      539.51     13.28 o 
   4   4  17      125.61      106.42     13.17 o 
   5   4  17      165.17      166.18     14.30 o 
   6   4  17      442.37      426.39     30.35 o 
   7   4  17       12.11        8.30      2.70 o 
   8   4  17        2.91       13.57     12.88 o 
   9   4  17       44.27       63.32     37.11 o 
  10   4  17        1.02       -8.04     24.96 o 
  11   4  17        0.06       49.19     42.85 o 
   1   5  17      690.03      756.89     14.86 o 
   2   5  17      695.43      656.76     13.78 o 
   3   5  17       35.16       31.72      8.01 o 
   4   5  17      334.86      331.40     10.82 o 
   5   5  17        3.59        0.36     11.27 o 
   6   5  17       27.70       25.69      5.04 o 
   7   5  17       25.80       16.48      8.48 o 
   8   5  17        8.02        9.33      7.23 o 
   9   5  17       87.81       96.95     25.92 o 
  10   5  17      238.85      222.36     46.16 o 
  11   5  17      157.28      175.39     46.32 o 
   0   6  17     2376.39     2258.85     40.10 o 
   1   6  17      158.35      220.81     10.52 o 
   2   6  17      623.57      642.19     15.12 o 
   3   6  17      544.23      561.05     19.55 o 
   4   6  17      596.35      659.64     14.38 o 
   5   6  17        5.82        6.23      9.07 o 
   6   6  17       50.88       36.01     20.62 o 
   7   6  17      111.67       79.73      5.81 o 
   8   6  17       86.78       62.08      5.39 o 
   9   6  17        3.22        3.70      5.58 o 
  10   6  17        6.37       -9.33     40.51 o 
  11   6  17        1.16      -13.69     33.00 o 
   1   7  17     1803.40     1818.80     27.56 o 
   2   7  17       61.21       77.99     10.86 o 
   3   7  17       22.91       33.65      9.09 o 
   4   7  17      109.55      147.69      9.27 o 
   5   7  17      241.79      221.99     21.32 o 
   6   7  17       38.87       26.37      9.77 o 
   7   7  17       69.35       59.47     14.44 o 
   8   7  17      188.06      149.76      6.36 o 
   9   7  17       65.19       45.67     13.27 o 
  10   7  17       62.57       41.51     27.22 o 
  11   7  17      151.41      199.59     33.52 o 
   0   8  17      556.88      538.74     25.20 o 
   1   8  17        1.47       31.01     11.13 o 
   2   8  17     1242.64     1348.18     46.97 o 
   3   8  17      116.18      108.06     13.88 o 
   4   8  17       65.58       38.79     11.17 o 
   5   8  17        1.10       -5.78      8.29 o 
   6   8  17      143.38      149.35     10.44 o 
   7   8  17      257.75      260.51     10.05 o 
   8   8  17       78.45       86.91      8.91 o 
   9   8  17        7.31        0.39      8.46 o 
  10   8  17       46.85       37.84      9.21 o 
   1   9  17      343.54      345.17     16.51 o 
   2   9  17        4.74       -2.13     11.07 o 
   3   9  17        0.00        0.58     10.88 o 
   4   9  17       90.40       75.38     11.48 o 
   5   9  17      420.67      401.89     46.79 o 
   6   9  17       72.18       73.51     11.36 o 
   7   9  17       21.93       41.22      9.65 o 
   8   9  17       13.77        6.69      5.73 o 
   9   9  17        2.16       10.77      5.76 o 
  10   9  17        0.53       15.69     12.89 o 
   0  10  17      408.64      420.98     26.37 o 
   1  10  17        0.85      -11.49     11.49 o 
   2  10  17      132.17      129.97     12.91 o 
   3  10  17        5.26       33.61     11.71 o 
   4  10  17      120.92      126.79     14.82 o 
   5  10  17        2.01       17.97      9.68 o 
   6  10  17        0.00        7.43      8.25 o 
   7  10  17      308.26      298.49     15.03 o 
   8  10  17      109.63       89.04     27.02 o 
   9  10  17        3.50        2.80      8.88 o 
   1  11  17       35.36       40.69     16.54 o 
   2  11  17        2.23        4.57     12.11 o 
   3  11  17       25.46        5.36     16.19 o 
   4  11  17       38.49       59.59     17.93 o 
   5  11  17        1.27      -10.79     11.34 o 
   6  11  17       75.06      112.04     13.60 o 
   7  11  17       29.26       33.93      9.23 o 
   8  11  17       37.72       18.73      9.45 o 
   0  12  17        9.01       40.35     17.85 o 
   1  12  17      105.63       49.65     14.74 o 
   2  12  17       84.11       92.48     12.58 o 
   3  12  17       67.43       86.63     15.15 o 
   4  12  17      121.93      156.31     14.43 o 
   5  12  17        4.53        3.45     10.62 o 
   6  12  17      112.88       99.17     21.63 o 
   7  12  17       79.44       54.44     12.15 o 
   1  13  17       19.53        7.62     15.53 o 
   2  13  17      271.23      314.89     16.65 o 
   3  13  17       25.90       23.22     12.82 o 
   4  13  17       74.42       91.03     14.70 o 
   5  13  17        5.71        8.08     11.71 o 
   6  13  17        0.73       -1.61     10.70 o 
   0  14  17       65.47       81.05     18.82 o 
   1  14  17        7.28       33.51     16.40 o 
   2  14  17        6.67       26.20     13.25 o 
   3  14  17       23.97       25.38     13.07 o 
   4  14  17       37.04       21.14     22.90 o 
   5  14  17        0.26       25.37     13.83 o 
   1  15  17       43.54      110.91     33.26 o 
   2  15  17       49.82       78.22     16.26 o 
   0   0  18     2477.69     4521.45    340.53 o 
   1   0  18       17.28       19.71     11.23 o 
   2   0  18     1958.25     2082.85     38.53 o 
   3   0  18      159.32      204.15     12.08 o 
   4   0  18      619.74      709.01     26.74 o 
   5   0  18     1983.12     1944.00     33.68 o 
   6   0  18       32.63       42.40      6.54 o 
   7   0  18      267.69      355.31     40.14 o 
   8   0  18       61.04       73.62     33.44 o 
   1   1  18      125.17      134.98      7.96 o 
   2   1  18       90.30       76.53      7.82 o 
   3   1  18       53.49       73.35     11.29 o 
   4   1  18       62.10       68.37     12.90 o 
   5   1  18        6.40        9.83      4.71 o 
   6   1  18      285.58      311.19     16.66 o 
   7   1  18      248.43      252.69     37.07 o 
   8   1  18       38.43      116.29    160.23 o 
  10   1  18        1.69       24.64     37.52 o 
  11   1  18       18.11       16.48     27.42 o 
   0   2  18     1860.45     2006.52     39.62 o 
   1   2  18      294.47      298.10     15.14 o 
   2   2  18        4.88       -6.67      6.67 o 
   3   2  18        7.33       -1.50     12.74 o 
   4   2  18       95.77       76.84      6.66 o 
   5   2  18       55.15       60.14      7.21 o 
   6   2  18       83.55       62.56      6.68 o 
   7   2  18       44.49       39.58      4.04 o 
   9   2  18        1.20       46.97     31.94 o 
  10   2  18       16.49       19.36     23.98 o 
   1   3  18       84.24       91.16      9.21 o 
   2   3  18        4.65       13.39      6.47 o 
   3   3  18       33.53       37.59      6.72 o 
   4   3  18        7.16        7.16      6.49 o 
   5   3  18      462.54      436.20     13.49 o 
   6   3  18     1228.01     1115.92     20.26 o 
   7   3  18      686.67      686.66     92.30 o 
   8   3  18       39.37       -4.04     23.83 o 
   9   3  18        0.87       12.08     37.44 o 
  12   3  18      236.01      349.29     54.84 o 
   0   4  18     2804.41     3060.82     68.94 o 
   1   4  18      471.26      536.46     13.16 o 
   2   4  18        8.66       -1.55      7.99 o 
   3   4  18        7.03        8.24      8.10 o 
   4   4  18      179.00      189.18     14.94 o 
   5   4  18      549.41      525.10     28.01 o 
   6   4  18        1.74        7.18      7.07 o 
   7   4  18      314.06      284.55     41.31 o 
   8   4  18      164.13      119.24     42.20 o 
   9   4  18        2.90        8.31     26.31 o 
  10   4  18       35.25       69.91     44.02 o 
  11   4  18       10.43       58.92     44.75 o 
   1   5  18       16.77       16.15      9.30 o 
   2   5  18       35.24       29.48      9.25 o 
   3   5  18        0.08       21.85     11.19 o 
   4   5  18      300.25      274.26     12.38 o 
   5   5  18      174.34      187.12     10.01 o 
   6   5  18     1420.11     1269.82     38.95 o 
   7   5  18      184.75      154.76     18.01 o 
   8   5  18      117.83       79.60     12.20 o 
   9   5  18        1.41       14.13     36.71 o 
  10   5  18        0.00      -39.30     39.30 o 
  11   5  18       21.44      -41.76     41.76 o 
   0   6  18     1118.51     1116.90     28.19 o 
   1   6  18       30.81       26.77     14.20 o 
   2   6  18       81.85       47.08      9.11 o 
   3   6  18      604.92      567.33     14.17 o 
   4   6  18       37.22       38.51     10.54 o 
   5   6  18      370.94      363.62     12.70 o 
   6   6  18      108.33      105.24     12.14 o 
   7   6  18        9.37       -1.15      8.04 o 
   8   6  18       43.32       15.32     23.26 o 
   9   6  18       71.68       53.79      5.61 o 
  10   6  18        4.86       25.44     41.96 o 
   1   7  18      137.03      111.55     12.88 o 
   2   7  18        9.42        6.56     11.11 o 
   3   7  18      545.70      561.36     15.81 o 
   4   7  18        0.99       15.71      8.04 o 
   5   7  18      712.53      712.73     17.26 o 
   6   7  18      331.06      265.23     18.09 o 
   7   7  18       16.85        6.04     12.14 o 
   8   7  18        6.39        5.13      4.91 o 
   9   7  18        6.96        1.98      9.99 o 
  10   7  18       27.67       27.53     36.02 o 
   0   8  18     1932.67     2011.93     43.25 o 
   1   8  18        6.99       -0.44     10.48 o 
   2   8  18        5.55       -3.34     17.18 o 
   3   8  18        7.68       27.83     19.04 o 
   4   8  18       90.95      110.00     17.14 o 
   5   8  18      213.83      203.96     11.51 o 
   6   8  18        4.52        3.99      6.43 o 
   7   8  18       21.37       26.86      7.41 o 
   8   8  18        2.24       32.28     18.01 o 
   9   8  18       12.42        5.56     30.63 o 
  10   8  18       53.09       51.12     22.25 o 
   1   9  18      268.42      271.12     15.42 o 
   2   9  18        5.27       17.57     12.59 o 
   3   9  18       22.55       26.12     15.53 o 
   4   9  18        5.23       15.00     16.94 o 
   5   9  18      450.96      353.12     15.07 o 
   6   9  18       22.11        5.04     10.52 o 
   7   9  18       67.46       62.64     13.00 o 
   8   9  18      144.40      102.41     31.84 o 
   9   9  18       93.82      105.68     21.70 o 
   0  10  18        0.13       -6.02     22.17 o 
   1  10  18      214.49      206.92     21.85 o 
   2  10  18      260.47      242.89     15.95 o 
   3  10  18       47.25       62.57     18.09 o 
   4  10  18      118.65      110.05     13.85 o 
   5  10  18       80.28      116.11     13.20 o 
   6  10  18       35.53       44.89     11.93 o 
   7  10  18      167.65      146.06     12.16 o 
   8  10  18       12.24        0.95      3.62 o 
   9  10  18        2.90        6.85     12.33 o 
   1  11  18       33.71       21.05     14.90 o 
   2  11  18        2.53        7.07     14.94 o 
   3  11  18       22.88       12.30     10.95 o 
   4  11  18       21.73       38.40     11.25 o 
   5  11  18      114.10      102.59     11.64 o 
   6  11  18       42.90       17.25      9.75 o 
   7  11  18       64.78       38.48     14.98 o 
   8  11  18      101.45       52.95     52.22 o 
   0  12  18       46.77       50.89     16.92 o 
   1  12  18       38.21       54.47     13.83 o 
   2  12  18       53.29       93.91     33.14 o 
   3  12  18        0.89       10.33     14.74 o 
   4  12  18        5.00       27.91     19.75 o 
   5  12  18        5.52       13.56     12.56 o 
   6  12  18       33.79       41.28     10.76 o 
   7  12  18       12.34       23.85     10.54 o 
   1  13  18      155.90      158.97     16.07 o 
   2  13  18        1.54       -2.00     13.03 o 
   3  13  18       73.24       74.72     15.83 o 
   4  13  18       86.25       73.86     14.53 o 
   5  13  18        0.60       10.82     13.31 o 
   0  14  18        8.47       23.06     20.27 o 
   1  14  18       45.19       82.33     38.55 o 
   2  14  18       24.79       39.32     14.18 o 
   3  14  18        0.14       -6.20     15.70 o 
   1   1  19      159.41      163.44     10.33 o 
   2   1  19      206.49      208.29     19.71 o 
   3   1  19      152.36      162.85     10.92 o 
   4   1  19      225.50      224.08      9.75 o 
   5   1  19      451.28      403.39     17.73 o 
   6   1  19       70.32       57.52      5.69 o 
   7   1  19       73.62       30.33     31.86 o 
   8   1  19       86.54      184.73    127.30 o 
   9   1  19       22.79       68.53     38.61 o 
  10   1  19       51.92      150.27     44.83 o 
   0   2  19     2331.72     2432.06     39.66 o 
   1   2  19      112.85      117.38     21.71 o 
   2   2  19      106.27      114.23      9.55 o 
   3   2  19      978.45     1065.91     26.00 o 
   4   2  19       78.37       43.54      6.83 o 
   5   2  19        9.53       17.92      6.76 o 
   6   2  19        0.65        6.07      8.84 o 
   7   2  19        3.76        4.44      2.79 o 
   8   2  19        6.55      -30.33     30.33 o 
   9   2  19        0.34       56.50     34.45 o 
  10   2  19        3.41       21.93     76.15 o 
   1   3  19      274.46      315.33     11.28 o 
   2   3  19      173.05      166.76     10.82 o 
   3   3  19        6.05       15.11      9.69 o 
   4   3  19       98.64       73.79     13.04 o 
   5   3  19      464.67      476.32     27.22 o 
   6   3  19      425.20      355.31     12.88 o 
   7   3  19        6.61       11.21      4.70 o 
   0   4  19     1737.88     1784.40     39.05 o 
   1   4  19      237.49      214.67     10.88 o 
   2   4  19      156.26      186.92     11.53 o 
   3   4  19      156.94      179.84     10.17 o 
   4   4  19       47.60       31.16     16.96 o 
   5   4  19      146.35      111.40      7.94 o 
   6   4  19        8.02        9.99      4.95 o 
   7   4  19       69.94       48.71      6.18 o 
   8   4  19       33.67       84.43     28.84 o 
   9   4  19       15.00       35.14     40.75 o 
  10   4  19        6.06       46.97     43.25 o 
   1   5  19      706.76      742.69     16.64 o 
   2   5  19     1263.44     1334.95     29.40 o 
   3   5  19       22.39       43.93      8.00 o 
   4   5  19       73.38       71.34     14.05 o 
   5   5  19       42.35       36.76      8.10 o 
   6   5  19       34.15       24.09     26.29 o 
   7   5  19        1.56        7.78      4.06 o 
   8   5  19       18.22       16.15      4.85 o 
   9   5  19       30.22      -12.08     37.88 o 
  10   5  19       54.51       68.53     41.60 o 
  11   5  19      395.60      437.66     60.54 o 
   0   6  19        2.21       16.15     12.12 o 
   1   6  19       30.45       43.38     16.13 o 
   2   6  19      105.36      120.39     10.67 o 
   3   6  19      119.45      109.58     11.87 o 
   4   6  19       62.51       71.04      8.14 o 
   5   6  19        2.13        6.25      7.89 o 
   6   6  19       27.40       35.38     17.35 o 
   7   6  19       34.22       14.12      5.15 o 
   8   6  19        4.48       -2.02      6.46 o 
   1   7  19      456.06      526.60     15.32 o 
   2   7  19       68.05       66.21     14.03 o 
   3   7  19        0.03       -8.06      8.06 o 
   4   7  19       73.84       61.85     13.79 o 
   5   7  19       72.36       79.46     10.33 o 
   6   7  19        0.19       -0.48      6.23 o 
   7   7  19        1.46        7.29     11.75 o 
   8   7  19       10.38       13.50      4.48 o 
   9   7  19        8.81        8.59     15.73 o 
  10   7  19       86.61      167.48     53.59 o 
   0   8  19       75.06       57.99     13.77 o 
   1   8  19        6.09       20.92      8.95 o 
   2   8  19       51.82       49.85      9.33 o 
   3   8  19      841.43      887.28     26.37 o 
   4   8  19       56.04       38.06     23.42 o 
   5   8  19       62.39       67.47      8.76 o 
   6   8  19       77.35       36.77     11.69 o 
   7   8  19       20.09       16.63     14.98 o 
   8   8  19       74.48       35.01      7.03 o 
   9   8  19       17.01       33.95      9.53 o 
   1   9  19       52.95        9.89     12.25 o 
   2   9  19        2.65        3.62     13.95 o 
   3   9  19        0.01        9.16     20.44 o 
   4   9  19       19.29       32.19     10.70 o 
   5   9  19       13.79       25.77      8.42 o 
   6   9  19      273.53      305.39     74.01 o 
   7   9  19      182.45      159.44     10.31 o 
   8   9  19        1.24       11.78      7.05 o 
   9   9  19       16.15       11.58      7.45 o 
   0  10  19      281.67      250.75     22.29 o 
   1  10  19       10.77       62.78     15.73 o 
   2  10  19        0.25        0.44     13.49 o 
   3  10  19       61.35       55.42     13.93 o 
   4  10  19       14.52       12.36     13.95 o 
   5  10  19        5.27      -15.55     15.55 o 
   6  10  19       37.68       38.19     11.50 o 
   7  10  19        0.95        0.77      7.79 o 
   8  10  19       30.05       38.18     19.73 o 
   1  11  19       91.72       89.44     17.33 o 
   2  11  19        1.42      -12.10     12.65 o 
   3  11  19        0.39       20.65     12.52 o 
   4  11  19       53.41       47.96     14.76 o 
   5  11  19      139.92      162.94     22.88 o 
   6  11  19        2.35       -2.55     10.80 o 
   7  11  19        2.10       -9.80      9.80 o 
   0  12  19      212.12      200.15     33.56 o 
   1  12  19        1.43       -4.24     15.75 o 
   2  12  19       33.80       40.79     15.15 o 
   3  12  19       73.40       77.95     38.75 o 
   4  12  19       57.69       52.72     24.86 o 
   5  12  19        6.82        8.15     15.10 o 
   6  12  19      292.77      238.84     17.18 o 
   1  13  19       14.74       -2.30     14.31 o 
   2  13  19       15.24        9.07     26.61 o 
   3  13  19        7.80       -1.68     12.85 o 
   4  13  19       39.75       60.70     13.16 o 
   0  14  19       61.82       68.21     19.91 o 
   0   0  20       98.41      108.80     26.82 o 
   1   0  20      201.09      256.53     19.95 o 
   2   0  20     1088.06     1098.16     33.28 o 
   3   0  20       63.40       56.50     11.79 o 
   4   0  20      626.08      606.03     22.78 o 
   5   0  20       28.14       21.00      7.19 o 
   6   0  20     1224.67      914.73     34.05 o 
   1   1  20     1616.76     1731.94     27.54 o 
   2   1  20        1.57       -4.30      9.89 o 
   3   1  20      122.87      129.69     22.21 o 
   4   1  20        5.12        5.11      6.04 o 
   5   1  20      166.17      164.56     12.01 o 
   6   1  20       38.11       48.42      7.29 o 
   7   1  20      437.16      489.58    109.34 o 
   8   1  20        9.27       23.46     25.27 o 
   9   1  20        6.03       42.93     38.69 o 
   0   2  20        1.06       25.04     13.29 o 
   1   2  20      953.12      983.80     17.65 o 
   2   2  20      102.19       92.53      8.42 o 
   3   2  20        5.42       -8.73      8.73 o 
   4   2  20      606.75      613.26     21.49 o 
   5   2  20        1.61       12.44      6.71 o 
   6   2  20       56.80       56.54      5.67 o 
   7   2  20      279.85      222.88     17.20 o 
   8   2  20       23.99       86.95     34.85 o 
   9   2  20        7.27       74.31     38.45 o 
  11   2  20       31.09      -25.04     43.66 o 
   1   3  20      560.18      564.85     15.73 o 
   2   3  20       38.07       34.83      9.84 o 
   3   3  20      237.19      215.54     34.02 o 
   4   3  20       17.03       15.96      7.87 o 
   5   3  20       30.88        9.16      8.70 o 
   6   3  20       67.00       62.22      7.46 o 
   7   3  20      274.94      185.65      9.33 o 
   0   4  20       17.27       10.46     17.29 o 
   1   4  20     1578.87     1672.38     29.21 o 
   2   4  20      364.27      404.14     25.64 o 
   3   4  20       32.64       37.88     10.00 o 
   4   4  20        0.06        2.79      6.18 o 
   5   4  20      258.21      286.11     32.59 o 
   6   4  20        7.57        6.19      7.83 o 
   7   4  20       26.23       24.01     11.13 o 
   8   4  20       25.44        8.53      4.46 o 
   9   4  20       11.77        7.67     42.49 o 
   1   5  20       26.44       40.79     11.02 o 
   2   5  20       40.74       21.60      9.66 o 
   3   5  20      233.22      224.65     17.04 o 
   4   5  20        2.12       12.01     10.30 o 
   5   5  20      306.01      255.90     24.33 o 
   6   5  20        0.00        4.83      5.59 o 
   7   5  20       59.31       42.60     20.05 o 
   8   5  20      153.08       87.72      6.38 o 
   9   5  20        2.47       42.40     40.02 o 
  10   5  20        0.67       36.83     41.23 o 
   0   6  20      383.43      372.96     18.62 o 
   1   6  20       91.51       69.90      9.24 o 
   2   6  20       72.50       85.06     13.45 o 
   3   6  20      202.67      199.07     11.81 o 
   4   6  20        2.66        3.98      6.80 o 
   5   6  20        0.62       18.44      7.89 o 
   6   6  20       42.73       26.28      6.09 o 
   7   6  20       11.14        5.00      5.50 o 
   8   6  20       21.02       26.25     13.81 o 
   9   6  20        0.46      -24.23     38.00 o 
   1   7  20      414.10      411.64     13.80 o 
   2   7  20        6.31       10.13      8.24 o 
   3   7  20       43.81       52.27      8.73 o 
   4   7  20       52.56       41.33      8.00 o 
   5   7  20      314.36      311.90     47.03 o 
   6   7  20        0.95        7.91      5.90 o 
   7   7  20       14.20       13.00      7.04 o 
   8   7  20       67.49       55.43     19.71 o 
   9   7  20        0.07       64.94     30.77 o 
   0   8  20        9.69      -11.27     14.98 o 
   1   8  20      393.08      430.60     14.44 o 
   2   8  20      120.58      104.32     19.93 o 
   3   8  20      190.88      201.32     23.59 o 
   4   8  20        1.32       14.12      8.28 o 
   5   8  20       33.04       40.10     10.82 o 
   6   8  20       30.35       26.78      9.58 o 
   7   8  20        3.64        7.05      8.88 o 
   8   8  20        0.00        2.12     20.21 o 
   1   9  20      143.55      118.77     22.39 o 
   2   9  20       15.38       33.10     10.02 o 
   3   9  20       22.90       34.23     16.38 o 
   4   9  20       56.86       66.06     16.58 o 
   5   9  20       25.62       34.35     18.84 o 
   6   9  20       13.69       26.44     11.34 o 
   7   9  20        7.64       18.66     17.14 o 
   8   9  20      115.45       55.68     24.03 o 
   0  10  20       91.23       98.54     21.16 o 
   1  10  20       12.57       44.68     12.03 o 
   2  10  20       10.05       14.46     11.26 o 
   3  10  20        0.47       -0.21     18.58 o 
   4  10  20       66.85       78.15     17.91 o 
   5  10  20       14.97       39.78     13.85 o 
   6  10  20        4.33        7.25     16.15 o 
   7  10  20        1.27      -11.13     11.13 o 
   1  11  20       44.45       59.85     13.70 o 
   2  11  20      119.77      118.08     14.26 o 
   3  11  20       33.00       25.02     16.67 o 
   4  11  20        5.08        6.96     16.47 o 
   5  11  20       65.55       65.34     17.20 o 
   6  11  20      125.63      106.84     16.03 o 
   0  12  20        7.27       -2.87     20.27 o 
   1  12  20       19.48       43.34     17.29 o 
   2  12  20        4.30        3.24     17.53 o 
   3  12  20        0.16       -3.62     17.99 o 
   4  12  20        2.65       36.66     17.14 o 
   1  13  20       46.60      -10.69     20.64 o 
   2  13  20       38.38       56.90     18.03 o 
   1   1  21      170.29      176.60     12.03 o 
   2   1  21      577.24      665.39     23.63 o 
   3   1  21        0.44       -2.46      9.23 o 
   4   1  21      410.98      436.32     22.84 o 
   5   1  21       60.45       57.71      6.30 o 
   6   1  21       14.93       19.68      5.05 o 
   7   1  21        1.00       31.45     37.90 o 
   8   1  21        1.38        2.38     32.11 o 
   0   2  21     2850.23     3109.93     49.31 o 
   1   2  21       61.52       57.75     10.43 o 
   2   2  21      182.98      198.25     12.22 o 
   3   2  21     1007.67     1005.76     20.99 o 
   4   2  21       19.24       13.49      7.48 o 
   5   2  21       21.78       43.37     20.56 o 
   6   2  21       31.53       43.45     16.50 o 
   7   2  21        2.47        7.67      4.00 o 
   8   2  21        1.64       16.48     34.57 o 
   9   2  21        1.58      -21.75     46.65 o 
  10   2  21        2.66       10.10     42.36 o 
   1   3  21      650.51      682.15     16.88 o 
   2   3  21        3.87       20.85      9.14 o 
   3   3  21        4.20       -1.24      7.10 o 
   4   3  21        5.74       23.79      8.13 o 
   5   3  21      233.51      153.33     52.02 o 
   6   3  21        1.32        3.68      5.66 o 
   7   3  21        1.17        4.04      8.48 o 
   0   4  21      407.55      422.63     19.02 o 
   1   4  21       74.30       94.99     10.49 o 
   2   4  21      449.85      458.32     17.27 o 
   3   4  21       85.58       79.01     12.98 o 
   4   4  21        1.38       15.98      7.68 o 
   5   4  21        1.26        1.92      7.64 o 
   6   4  21       60.40       54.81      6.39 o 
   7   4  21        0.72        0.90      4.19 o 
   1   5  21        1.84       -0.77      3.79 o 
   2   5  21      276.36      337.72     12.79 o 
   3   5  21        7.72       16.88      8.01 o 
   4   5  21        1.03       21.88      9.33 o 
   5   5  21        0.04        3.64     10.48 o 
   6   5  21        9.21       18.95      6.67 o 
   7   5  21      498.28      351.07     49.31 o 
   8   5  21       43.42       42.40     41.07 o 
   9   5  21       18.83       36.83     41.23 o 
   0   6  21       22.50       16.96     12.92 o 
   1   6  21       35.25       29.32      9.41 o 
   2   6  21        2.03       22.56      9.12 o 
   3   6  21       28.47       23.63      9.65 o 
   4   6  21       26.25       18.54     14.50 o 
   5   6  21        9.36        2.14      6.06 o 
   6   6  21       14.75       16.47      6.66 o 
   7   6  21        0.48       12.08     12.84 o 
   8   6  21       18.61       31.42     25.48 o 
   1   7  21        4.68       20.67     15.75 o 
   2   7  21        4.49       13.49     17.39 o 
   3   7  21      146.89      150.64     20.27 o 
   4   7  21      106.25      106.98      9.76 o 
   5   7  21       15.75       21.89     18.44 o 
   6   7  21       64.03       61.57     13.77 o 
   7   7  21       47.37       25.49      8.73 o 
   8   7  21       21.05       37.07     23.02 o 
   0   8  21      266.03      244.45     17.61 o 
   1   8  21      167.91      152.11     11.37 o 
   2   8  21       27.44       42.16      9.58 o 
   3   8  21       74.17       62.70     26.41 o 
   4   8  21        2.70       21.04      9.67 o 
   5   8  21       50.55       41.72      8.02 o 
   6   8  21       65.50       56.14     28.49 o 
   7   8  21       25.19       30.12      7.88 o 
   1   9  21       83.53       62.22     11.08 o 
   2   9  21       23.39       31.53      9.90 o 
   3   9  21       13.29       45.31     11.29 o 
   4   9  21       16.80       18.01     32.15 o 
   5   9  21      151.44      132.99     10.19 o 
   6   9  21        7.77       17.24     20.94 o 
   7   9  21       63.35       31.68     10.22 o 
   0  10  21       43.79       35.14     15.02 o 
   1  10  21       57.91       60.14     20.74 o 
   2  10  21        6.93        8.84     10.29 o 
   3  10  21       19.22       22.40     10.10 o 
   4  10  21       19.82       33.21     10.10 o 
   5  10  21       14.01       12.24      9.19 o 
   6  10  21       63.74       48.56      9.59 o 
   1  11  21        0.29       27.09     12.85 o 
   2  11  21        5.47        6.33     22.01 o 
   3  11  21       30.16       54.40     13.72 o 
   4  11  21        0.39      -10.98     21.99 o 
   0  12  21       11.03       12.92     20.23 o 
   1  12  21      115.57      122.24     22.31 o 
   2  12  21       21.85       32.01     13.71 o 
   0   0  22     1368.96     1628.39     66.52 o 
   1   0  22     3205.92     3419.89     54.08 o 
   2   0  22     1905.62     2071.86     43.90 o 
   3   0  22        1.86      -10.86     15.35 o 
   4   0  22      139.98      102.98     13.04 o 
   5   0  22       61.10       50.04     17.61 o 
   6   0  22       89.20       56.78     11.23 o 
   9   0  22       24.61       46.40     38.04 o 
   1   1  22      236.09      258.86     16.14 o 
   2   1  22      755.62      822.16     24.14 o 
   3   1  22      164.39      165.07     11.85 o 
   4   1  22       29.15       50.01      9.50 o 
   5   1  22       22.81       28.27      5.96 o 
   6   1  22      277.09      228.46     23.73 o 
   7   1  22       18.63       -3.19     33.36 o 
   0   2  22     1388.55     1349.52     35.42 o 
   1   2  22      222.28      267.41     13.89 o 
   2   2  22       75.49       90.64     12.18 o 
   3   2  22        5.58        5.65      8.97 o 
   4   2  22      145.98      154.39     10.06 o 
   5   2  22       30.81       21.20      6.50 o 
   6   2  22        0.03        5.28      4.12 o 
   7   2  22      333.58      426.16     36.27 o 
   8   2  22       32.66       62.99     28.96 o 
   9   2  22        0.36      -43.50     43.50 o 
   1   3  22      549.98      616.46     41.44 o 
   2   3  22      206.79      241.93     17.65 o 
   3   3  22        2.71        7.76     30.29 o 
   4   3  22       23.71       19.03      7.13 o 
   5   3  22        1.71       10.10      8.04 o 
   6   3  22      137.73       88.95      7.72 o 
   7   3  22       22.77       16.48      4.89 o 
   8   3  22       47.24       20.27     34.00 o 
   0   4  22     1754.81     1868.56     36.47 o 
   1   4  22      257.55      249.42     13.24 o 
   2   4  22       75.83       78.38     15.37 o 
   3   4  22      118.05      133.94     12.86 o 
   4   4  22      175.52      155.38     22.39 o 
   5   4  22        3.12       20.71      6.60 o 
   6   4  22      100.73       69.16     15.41 o 
   7   4  22       17.97        0.00      4.04 o 
   1   5  22       22.20       41.15     10.50 o 
   2   5  22      303.52      321.22     15.01 o 
   3   5  22        5.70        8.85     14.56 o 
   4   5  22       65.64       77.49      8.46 o 
   5   5  22      100.33      105.29     28.61 o 
   6   5  22       43.42       31.60      6.27 o 
   7   5  22       13.79       -0.06     19.36 o 
   8   5  22        0.00       23.19     30.77 o 
   0   6  22      842.52      831.62     26.65 o 
   1   6  22       49.68       70.58      9.55 o 
   2   6  22       82.09       87.35     21.44 o 
   3   6  22        4.27        8.90     25.85 o 
   4   6  22       14.78       10.63     15.33 o 
   5   6  22        0.93        2.15      7.67 o 
   6   6  22       50.58       39.20      9.95 o 
   7   6  22        0.04       -0.11      8.80 o 
   1   7  22       39.01       31.18      8.99 o 
   2   7  22        6.99       13.25      8.69 o 
   3   7  22       69.92       53.48     16.44 o 
   4   7  22       12.61       19.74      7.65 o 
   5   7  22       60.19       44.19     18.82 o 
   6   7  22       39.68       49.14     19.61 o 
   7   7  22        0.32       -0.14      3.58 o 
   0   8  22       99.43      101.77     16.23 o 
   1   8  22        5.35       16.85     10.28 o 
   2   8  22       74.26       63.58     13.31 o 
   3   8  22        9.54        2.88     28.92 o 
   4   8  22        1.60        4.67      8.02 o 
   5   8  22        1.87       23.33      8.94 o 
   6   8  22        0.85       -7.76      7.96 o 
   1   9  22        0.00       21.16      9.71 o 
   2   9  22        0.21       10.34      9.83 o 
   3   9  22        5.04       25.03     15.59 o 
   4   9  22       39.58       46.80      8.82 o 
   5   9  22        0.26        1.40      7.89 o 
   6   9  22       94.61       51.18     10.27 o 
   0  10  22        3.11       19.39     15.39 o 
   1  10  22       40.29       44.94     10.72 o 
   2  10  22       15.79        8.57     10.21 o 
   3  10  22       62.79       73.20     11.06 o 
   4  10  22       36.48       35.38      9.73 o 
   1  11  22        4.79       17.27     11.09 o 
   2  11  22        6.87       10.29     10.42 o 
   1   1  23       95.92      108.17     17.96 o 
   2   1  23      751.84      817.03     20.94 o 
   3   1  23        4.10       -3.13      8.71 o 
   4   1  23        1.45       -3.46      6.04 o 
   5   1  23        2.48       12.85      7.32 o 
   6   1  23        3.89        1.82      3.57 o 
   0   2  23     1029.35     1241.05     62.31 o 
   1   2  23      177.99      179.42     35.05 o 
   2   2  23       30.82       24.86      9.99 o 
   3   2  23       43.75       27.90     19.39 o 
   4   2  23        6.27        8.88      6.83 o 
   5   2  23       16.00       11.19     17.35 o 
   6   2  23        3.63        4.77      4.79 o 
   7   2  23        9.53      -10.10     38.81 o 
   8   2  23       66.93       40.35     45.19 o 
   1   3  23      593.76      563.31     21.71 o 
   2   3  23      275.64      263.32     19.79 o 
   3   3  23        1.70       12.66      7.85 o 
   4   3  23       77.27       64.70     26.01 o 
   5   3  23       11.93        9.08     14.74 o 
   6   3  23        0.18       12.41      8.88 o 
   7   3  23        1.63       34.65     32.19 o 
   0   4  23       26.15       29.44     27.91 o 
   1   4  23        8.57       22.20     12.29 o 
   2   4  23        3.42       13.15      9.39 o 
   3   4  23       95.14      118.85     10.00 o 
   4   4  23        5.39       16.03      8.91 o 
   5   4  23        6.97        7.73      8.54 o 
   6   4  23       82.90       27.95      7.63 o 
   1   5  23      221.93      236.84     20.03 o 
   2   5  23       21.88       26.63      9.60 o 
   3   5  23       42.10       48.25      9.40 o 
   4   5  23       64.62       83.76     12.22 o 
   5   5  23        0.59        3.75      8.52 o 
   6   5  23        0.91        1.94      3.57 o 
   7   5  23        3.27      -28.95     28.95 o 
   0   6  23      109.36      126.65     16.72 o 
   1   6  23       33.97       44.42      9.41 o 
   2   6  23       89.52      115.39     15.21 o 
   3   6  23       57.52       61.57      9.73 o 
   4   6  23       16.24       19.51     13.05 o 
   5   6  23        0.05        6.04      7.69 o 
   6   6  23      135.86      110.37     14.16 o 
   7   6  23        5.55      -21.73     32.59 o 
   1   7  23        2.35        5.49     10.70 o 
   2   7  23        2.04       14.57      9.51 o 
   3   7  23        5.62        2.40      9.40 o 
   4   7  23       63.63       60.02     10.13 o 
   5   7  23        0.76        6.16      6.78 o 
   6   7  23       19.02       22.81     11.70 o 
   0   8  23      151.54      165.42     17.04 o 
   1   8  23       27.91       57.07      9.96 o 
   2   8  23       18.83       23.25      9.68 o 
   3   8  23       40.43       35.02     22.96 o 
   4   8  23        0.40       14.50     25.62 o 
   5   8  23       39.94       38.36      7.96 o 
   1   9  23        3.20        9.02      9.96 o 
   2   9  23       41.43       59.80     22.49 o 
   3   9  23       19.03       26.39      9.96 o 
   4   9  23        6.04       24.03      9.01 o 
   0  10  23       12.80       23.46     14.62 o 
   1  10  23        0.04       14.11     10.12 o 
   2  10  23       11.79        8.21     10.30 o 
   0   0  24     3279.53     3271.11    112.64 o 
   1   0  24      694.61      707.96     33.16 o 
   2   0  24      112.54      123.05     15.14 o 
   3   0  24      273.28      267.59     18.42 o 
   4   0  24       46.21       34.45      9.65 o 
   5   0  24        7.75        7.27      7.67 o 
   6   0  24       34.40        3.63      6.06 o 
   7   0  24       52.65       32.79     27.87 o 
   1   1  24       20.97       24.76     11.48 o 
   2   1  24       23.49       18.59      9.30 o 
   3   1  24      117.72      112.95     25.95 o 
   4   1  24        0.74       -3.66      9.47 o 
   5   1  24       44.02       33.36     10.10 o 
   6   1  24       53.16       26.25      7.63 o 
   0   2  24     1575.22     1705.48     54.76 o 
   1   2  24       50.05       70.56     17.65 o 
   2   2  24       10.74       24.34     29.06 o 
   3   2  24       33.56       23.40      9.01 o 
   4   2  24       19.95       29.70     11.31 o 
   5   2  24        2.63        5.64     11.39 o 
   6   2  24       50.07       65.81      8.47 o 
   7   2  24        1.83       34.45     36.10 o 
   1   3  24       31.72       15.79     13.73 o 
   2   3  24       42.57       60.58     13.23 o 
   3   3  24       65.28       59.59     11.38 o 
   4   3  24        5.75        6.29      7.85 o 
   5   3  24       43.84       36.02      7.14 o 
   6   3  24       17.53       12.30      9.07 o 
   7   3  24       26.11       44.20     30.96 o 
   0   4  24      330.89      309.19     20.48 o 
   1   4  24      246.72      256.56     21.06 o 
   2   4  24       29.00       44.24      9.44 o 
   3   4  24      213.59      197.25     14.42 o 
   4   4  24       48.64       30.86      8.50 o 
   5   4  24        2.06       12.59      8.61 o 
   1   5  24        9.91        5.85     16.01 o 
   2   5  24        0.89        9.30      9.09 o 
   3   5  24       88.62       81.10     10.84 o 
   4   5  24        0.65       -3.91      9.67 o 
   5   5  24       54.46       36.22     14.03 o 
   6   5  24       34.36       14.13     15.39 o 
   0   6  24        0.30       28.59     12.88 o 
   1   6  24        1.22        0.31      3.82 o 
   2   6  24        0.87       22.29     10.44 o 
   3   6  24      241.03      234.92     13.59 o 
   4   6  24        0.21       -3.73      7.91 o 
   5   6  24        0.30        6.68     10.00 o 
   1   7  24       40.48       51.61      9.65 o 
   2   7  24       61.70       54.76      9.68 o 
   3   7  24        0.29       13.54      8.84 o 
   4   7  24        1.52        4.24      7.44 o 
   0   8  24        6.94       22.29     14.98 o 
   1   8  24       20.65       22.86     10.72 o 
   2   8  24        5.43       16.22     15.69 o 
   3   8  24       21.80       30.88      9.87 o 
   1   9  24        0.36        7.18     27.93 o 
   1   1  25        4.42       18.41     10.42 o 
   2   1  25       30.13      -16.48     20.88 o 
   3   1  25        0.14        2.27      9.17 o 
   4   1  25       89.19       58.08     11.32 o 
   5   1  25        0.62       11.75      6.78 o 
   0   2  25      656.42      634.05     36.43 o 
   1   2  25      410.19      446.35     31.02 o 
   2   2  25       20.99       52.72     13.48 o 
   3   2  25      280.19      242.29     15.57 o 
   4   2  25       31.01       22.02     10.82 o 
   5   2  25        4.97        4.33      6.03 o 
   1   3  25        0.26       15.57     12.79 o 
   2   3  25       78.12       43.45     14.32 o 
   3   3  25       38.93       48.30     47.21 o 
   4   3  25       20.23       10.04      9.41 o 
   5   3  25       51.40       35.99     12.76 o 
   0   4  25      196.48      175.92     35.18 o 
   1   4  25      186.89      155.38     18.86 o 
   2   4  25      103.85       85.84     12.57 o 
   3   4  25       56.65       48.72     10.81 o 
   4   4  25        8.39       -0.68      8.13 o 
   5   4  25       24.14       26.68     10.22 o 
   1   5  25        0.03       42.23     12.87 o 
   2   5  25       23.50       42.75     11.59 o 
   3   5  25       31.09       39.22      9.12 o 
   4   5  25       27.90       27.58     10.54 o 
   0   6  25      308.35      297.32     19.39 o 
   1   6  25       76.81       84.59     13.81 o 
   2   6  25       10.84       30.36     14.13 o 
   3   6  25       15.01       39.26     11.01 o 
   1   7  25        0.33        5.14     17.99 o 
   2   7  25       31.42       28.44      9.83 o 
   0   0  26      131.71      194.50     31.38 o 
   1   0  26      345.96      372.96     40.35 o 
   2   0  26       63.65       57.71     15.27 o 
   4   0  26      120.22       89.98     21.73 o 
   1   1  26        1.61       42.01     50.10 o 
   2   1  26       44.12       39.92     12.16 o 
   3   1  26       74.28       38.18     15.75 o 
   4   1  26       10.09        7.48      9.37 o 
   0   2  26       18.58        0.40     26.17 o 
   1   2  26      117.66      112.93     20.12 o 
   2   2  26       47.55       67.27     12.54 o 
   3   2  26       10.97       30.77     17.41 o 
   4   2  26        1.86       17.31     10.85 o 
   1   3  26       79.47       83.00     22.64 o 
   2   3  26        2.84       -1.22     29.93 o 
   3   3  26       70.36       41.85     13.83 o 
   0   4  26       59.19       89.98     19.06 o 
   1   4  26      172.18      146.12     18.51 o 
   2   4  26      231.37      174.87     21.24 o 
   3   4  26       28.60       18.76     14.22 o 
   1   5  26      185.92      197.34     17.24 o 
   2   5  26       72.71       88.08     26.03 o 
   1   1  27       22.56       -1.62     20.52 o 
                                                 
